# Supplementary material for: The Carabidae (Coleoptera) of Shada Al-A’Ala Nature Reserve, Southwestern Saudi Arabia, with description of a new species of Paussinae
Source: Zookeys. 2019 Jan 3;(812):93–131. doi: 10.3897/zookeys.812.30937 (PMC6328528; doi:10.3897/zookeys.812.30937)
Supplement: XML Treatment for Chlaenius canariensis seminitidus [file zookeys.812.30937-treatment11.xml]

<!DOCTYPE tp:taxon-treatment
  PUBLIC "-//TaxonX//DTD Taxonomic Treatment Publishing DTD v0 20100105//EN" "tax-treatment-NSO.dtd">
<tp:taxon-treatment xmlns:tp="http://www.plazi.org/taxpub"><tp:treatment-meta><kwd-group><label>Taxon classification</label><kwd><named-content xmlns:xlink="http://www.w3.org/1999/xlink" content-type="kingdom">Animalia</named-content></kwd><kwd><named-content xmlns:xlink="http://www.w3.org/1999/xlink" content-type="order">Coleoptera</named-content></kwd><kwd><named-content xmlns:xlink="http://www.w3.org/1999/xlink" content-type="family">Carabidae</named-content></kwd></kwd-group><mixed-citation publication-type="journal"><person-group><name><surname>Abdel-Dayem</surname><given-names>Mahmoud S.</given-names></name><name><surname>Elgharbawy</surname><given-names>Ali A.</given-names></name><name><surname>Rasool</surname><given-names>Iftekhar</given-names></name><name><surname>Nagel</surname><given-names>Peter</given-names></name><name><surname>Aldhafer</surname><given-names>Hathal M.</given-names></name></person-group><article-title>The <tp:taxon-name><tp:taxon-name-part taxon-name-part-type="family">Carabidae</tp:taxon-name-part></tp:taxon-name> (<tp:taxon-name><tp:taxon-name-part taxon-name-part-type="order">Coleoptera</tp:taxon-name-part></tp:taxon-name>) of Shada Al-A’Ala Nature Reserve, Southwestern Saudi Arabia, with description of a new species of <tp:taxon-name><tp:taxon-name-part taxon-name-part-type="subfamily">Paussinae</tp:taxon-name-part></tp:taxon-name></article-title><source>Zookeys</source><day>3</day><month>1</month><year>2019</year><volume>2019</volume><issue>812</issue><fpage>93</fpage><lpage>131</lpage><pub-id pub-id-type="doi">10.3897/zookeys.812.30937</pub-id></mixed-citation></tp:treatment-meta><tp:nomenclature><tp:taxon-name>
                  <tp:taxon-name-part taxon-name-part-type="genus" reg="Chlaenius">Chlaenius</tp:taxon-name-part>
                  <tp:taxon-name-part taxon-name-part-type="species" reg="canariensis">canariensis</tp:taxon-name-part>
                  <tp:taxon-name-part taxon-name-part-type="subspecies" reg="seminitidus">seminitidus</tp:taxon-name-part>
                </tp:taxon-name><tp:taxon-authority>Chaudoir, 1856</tp:taxon-authority></tp:nomenclature><tp:treatment-sec sec-type="material" id="SECID0E1LAG"><title>Material examined.</title><p>892 m: 15.II.2014, <abbrev xmlns:xlink="http://www.w3.org/1999/xlink" xlink:title="light traps" id="ABBRID0EAMAG" xlink:type="simple">LT</abbrev>, 2♂; 21.IV.2014, <abbrev xmlns:xlink="http://www.w3.org/1999/xlink" xlink:title="light traps" id="ABBRID0EEMAG" xlink:type="simple">LT</abbrev>, 1♂, 1♀; 14.XI.2015, <abbrev xmlns:xlink="http://www.w3.org/1999/xlink" xlink:title="light traps" id="ABBRID0EIMAG" xlink:type="simple">LT</abbrev>, 1♂. 1,225 m: 15.II.2014, <abbrev xmlns:xlink="http://www.w3.org/1999/xlink" xlink:title="light traps" id="ABBRID0EMMAG" xlink:type="simple">LT</abbrev>, 1♀; 14.XI.2015, <abbrev xmlns:xlink="http://www.w3.org/1999/xlink" xlink:title="light traps" id="ABBRID0EQMAG" xlink:type="simple">LT</abbrev>, 1♂. 1,325 m: 15.II.2015, <abbrev xmlns:xlink="http://www.w3.org/1999/xlink" xlink:title="light traps" id="ABBRID0EUMAG" xlink:type="simple">LT</abbrev>, 2♂; 3.VI.2014, <abbrev xmlns:xlink="http://www.w3.org/1999/xlink" xlink:title="light traps" id="ABBRID0EYMAG" xlink:type="simple">LT</abbrev>, 1♂. 1,611 m: 15.II.2014, <abbrev xmlns:xlink="http://www.w3.org/1999/xlink" xlink:title="light traps" id="ABBRID0E3MAG" xlink:type="simple">LT</abbrev>, 2♀; 21.IV.2014, <abbrev xmlns:xlink="http://www.w3.org/1999/xlink" xlink:title="light traps" id="ABBRID0EANAG" xlink:type="simple">LT</abbrev>, 3♂, 1♀. 1,666 m: 27.I.2014, <abbrev xmlns:xlink="http://www.w3.org/1999/xlink" xlink:title="light traps" id="ABBRID0EENAG" xlink:type="simple">LT</abbrev>, 1♂.</p></tp:treatment-sec><tp:treatment-sec sec-type="distribution" id="SECID0EINAG"><title>General distribution and zoogeography.</title><p>AE, DZ, EG, IL, IQ, IR, JO, LB, LY, MA, SA, SY, TN, TR. This range exemplifies the SAR realm.</p></tp:treatment-sec><tp:treatment-sec sec-type="Published records" id="SECID0ENNAG"><title>Published records.</title><p>Asir (<xref ref-type="bibr" rid="B3">Abdel-Dayem et al. 2018</xref>). New record for Baha Province.</p></tp:treatment-sec><tp:treatment-sec sec-type="remarks" id="SECID0EXNAG"><title>Remarks.</title><p>A frequent species that was found at all elevation levels in the SANR in <italic><tp:taxon-name><tp:taxon-name-part taxon-name-part-type="genus" reg="Acacia">Acacia</tp:taxon-name-part></tp:taxon-name></italic> thorn woodlands and Barbary fig communities. The adults were collected by light trapping during autumn, winter, and spring. Erich Kirschenhofer identified this subspecies.</p></tp:treatment-sec><ref-list><ref id="B3"><mixed-citation xmlns:xlink="http://www.w3.org/1999/xlink" xlink:type="simple"><person-group><name name-style="western"><surname>Abdel-Dayem</surname><given-names>MS</given-names></name><name name-style="western"><surname>Rasool</surname><given-names>I</given-names></name><name name-style="western"><surname>Elgharbawy</surname><given-names>AA</given-names></name><name name-style="western"><surname>Nagel</surname><given-names>P</given-names></name><name name-style="western"><surname>Aldhafer</surname><given-names>HM</given-names></name></person-group> (<year>2018</year>) <article-title>Faunistic inventory and zoogeographical analysis of the ground beetles (<tp:taxon-name><tp:taxon-name-part taxon-name-part-type="order">Coleoptera</tp:taxon-name-part></tp:taxon-name>, <tp:taxon-name><tp:taxon-name-part taxon-name-part-type="family">Carabidae</tp:taxon-name-part></tp:taxon-name>) of Garf Raydah Nature Reserve, Southwestern of Saudi Arabia, and description of a new species of <tp:taxon-name><tp:taxon-name-part taxon-name-part-type="subfamily">Paussinae</tp:taxon-name-part></tp:taxon-name>.</article-title><source>Zootaxa</source><volume>4514</volume>(<issue>3</issue>): <fpage>341</fpage>–<lpage>371</lpage>. <ext-link xlink:type="simple" ext-link-type="doi" xlink:href="10.11646/zootaxa.4514.3.3">https://doi.org/10.11646/zootaxa.4514.3.3</ext-link></mixed-citation></ref></ref-list></tp:taxon-treatment>
