# Supplementary material for: The Carabidae (Coleoptera) of Shada Al-A’Ala Nature Reserve, Southwestern Saudi Arabia, with description of a new species of Paussinae
Source: Zookeys. 2019 Jan 3;(812):93–131. doi: 10.3897/zookeys.812.30937 (PMC6328528; doi:10.3897/zookeys.812.30937)
Supplement: XML Treatment for Tetragonoderus arcuatus [file zookeys.812.30937-treatment15.xml]

<!DOCTYPE tp:taxon-treatment
  PUBLIC "-//TaxonX//DTD Taxonomic Treatment Publishing DTD v0 20100105//EN" "tax-treatment-NSO.dtd">
<tp:taxon-treatment xmlns:tp="http://www.plazi.org/taxpub"><tp:treatment-meta><kwd-group><label>Taxon classification</label><kwd><named-content xmlns:xlink="http://www.w3.org/1999/xlink" content-type="kingdom">Animalia</named-content></kwd><kwd><named-content xmlns:xlink="http://www.w3.org/1999/xlink" content-type="order">Coleoptera</named-content></kwd><kwd><named-content xmlns:xlink="http://www.w3.org/1999/xlink" content-type="family">Carabidae</named-content></kwd></kwd-group><mixed-citation publication-type="journal"><person-group><name><surname>Abdel-Dayem</surname><given-names>Mahmoud S.</given-names></name><name><surname>Elgharbawy</surname><given-names>Ali A.</given-names></name><name><surname>Rasool</surname><given-names>Iftekhar</given-names></name><name><surname>Nagel</surname><given-names>Peter</given-names></name><name><surname>Aldhafer</surname><given-names>Hathal M.</given-names></name></person-group><article-title>The <tp:taxon-name><tp:taxon-name-part taxon-name-part-type="family">Carabidae</tp:taxon-name-part></tp:taxon-name> (<tp:taxon-name><tp:taxon-name-part taxon-name-part-type="order">Coleoptera</tp:taxon-name-part></tp:taxon-name>) of Shada Al-A’Ala Nature Reserve, Southwestern Saudi Arabia, with description of a new species of <tp:taxon-name><tp:taxon-name-part taxon-name-part-type="subfamily">Paussinae</tp:taxon-name-part></tp:taxon-name></article-title><source>Zookeys</source><day>3</day><month>1</month><year>2019</year><volume>2019</volume><issue>812</issue><fpage>93</fpage><lpage>131</lpage><pub-id pub-id-type="doi">10.3897/zookeys.812.30937</pub-id></mixed-citation></tp:treatment-meta><tp:nomenclature><tp:taxon-name>
                  <tp:taxon-name-part taxon-name-part-type="genus" reg="Tetragonoderus">Tetragonoderus</tp:taxon-name-part>
                  <tp:taxon-name-part taxon-name-part-type="species" reg="arcuatus">arcuatus</tp:taxon-name-part>
                </tp:taxon-name><tp:taxon-authority>Dejean, 1829</tp:taxon-authority></tp:nomenclature><tp:treatment-sec sec-type="material" id="SECID0EOWAG"><title>Material examined.</title><p>1611 m, 21.IV.2014, <abbrev xmlns:xlink="http://www.w3.org/1999/xlink" xlink:title="light traps" id="ABBRID0EUWAG" xlink:type="simple">LT</abbrev>, 1♂; 03.VI.2014, <abbrev xmlns:xlink="http://www.w3.org/1999/xlink" xlink:title="light traps" id="ABBRID0EYWAG" xlink:type="simple">LT</abbrev>, 1♀.</p></tp:treatment-sec><tp:treatment-sec sec-type="distribution" id="SECID0E3WAG"><title>General distribution and zoogeography.</title><p>BD, CN, EG, ET, IL (<xref ref-type="bibr" rid="B9">Assmann et al. 2015</xref>), IN, IQ, LA, MM, NE, NP, OM, PK, SD, TD, YE. AFR_ORR_SAR species.</p></tp:treatment-sec><tp:treatment-sec sec-type="Published records" id="SECID0EGXAG"><title>Published records.</title><p>known only from Baha Province (<xref ref-type="bibr" rid="B18">El-Hawagry et al. 2013</xref>).</p></tp:treatment-sec><tp:treatment-sec sec-type="remarks" id="SECID0EQXAG"><title>Remarks.</title><p>A rare species that was collected during spring by light trapping in a Barbary fig shrub community. Mahmoud Abdel-Dayem identified this species.</p></tp:treatment-sec><ref-list><ref id="B9"><mixed-citation xmlns:xlink="http://www.w3.org/1999/xlink" xlink:type="simple"><person-group><name name-style="western"><surname>Assmann</surname><given-names>T</given-names></name><name name-style="western"><surname>Boutaud</surname><given-names>E</given-names></name><name name-style="western"><surname>Buse</surname><given-names>J</given-names></name><name name-style="western"><surname>Chikatunov</surname><given-names>V</given-names></name><name name-style="western"><surname>Drees</surname><given-names>C</given-names></name><name name-style="western"><surname>Friedman</surname><given-names>A-L-L</given-names></name><name name-style="western"><surname>Härdtle</surname><given-names>W</given-names></name><name name-style="western"><surname>Homburg</surname><given-names>K</given-names></name><name name-style="western"><surname>Marcus</surname><given-names>T</given-names></name><name name-style="western"><surname>Renan</surname><given-names>I</given-names></name><name name-style="western"><surname>Wrase</surname><given-names>DW</given-names></name></person-group> (<year>2015</year>) <article-title>The ground beetle tribe <tp:taxon-name><tp:taxon-name-part taxon-name-part-type="tribe">Cyclosomini</tp:taxon-name-part></tp:taxon-name> s.l. in Israel.</article-title><source>Spixiana</source><volume>38</volume>(<issue>1</issue>): <fpage>49</fpage>–<lpage>69</lpage>.</mixed-citation></ref><ref id="B18"><mixed-citation xmlns:xlink="http://www.w3.org/1999/xlink" xlink:type="simple"><person-group><name name-style="western"><surname>El-Hawagry</surname><given-names>MS</given-names></name><name name-style="western"><surname>Khalil</surname><given-names>MW</given-names></name><name name-style="western"><surname>Sharaf</surname><given-names>MR</given-names></name><name name-style="western"><surname>Fadl</surname><given-names>HH</given-names></name><name name-style="western"><surname>Aldawood</surname><given-names>AS</given-names></name></person-group> (<year>2013</year>) <article-title>A preliminary study on the insect fauna of Al–Baha Province, Saudi Arabia, with descriptions of two new species.</article-title><source>ZooKeys</source><volume>274</volume>: <fpage>1</fpage>–<lpage>88</lpage>. <ext-link xlink:type="simple" ext-link-type="doi" xlink:href="10.3897/zookeys.274.4529">https://doi.org/10.3897/zookeys.274.4529</ext-link></mixed-citation></ref></ref-list></tp:taxon-treatment>
