# Supplementary material for: The Carabidae (Coleoptera) of Shada Al-A’Ala Nature Reserve, Southwestern Saudi Arabia, with description of a new species of Paussinae
Source: Zookeys. 2019 Jan 3;(812):93–131. doi: 10.3897/zookeys.812.30937 (PMC6328528; doi:10.3897/zookeys.812.30937)
Supplement: XML Treatment for Tetragonoderus quadrum [file zookeys.812.30937-treatment16.xml]

<!DOCTYPE tp:taxon-treatment
  PUBLIC "-//TaxonX//DTD Taxonomic Treatment Publishing DTD v0 20100105//EN" "tax-treatment-NSO.dtd">
<tp:taxon-treatment xmlns:tp="http://www.plazi.org/taxpub"><tp:treatment-meta><kwd-group><label>Taxon classification</label><kwd><named-content xmlns:xlink="http://www.w3.org/1999/xlink" content-type="kingdom">Animalia</named-content></kwd><kwd><named-content xmlns:xlink="http://www.w3.org/1999/xlink" content-type="order">Coleoptera</named-content></kwd><kwd><named-content xmlns:xlink="http://www.w3.org/1999/xlink" content-type="family">Carabidae</named-content></kwd></kwd-group><mixed-citation publication-type="journal"><person-group><name><surname>Abdel-Dayem</surname><given-names>Mahmoud S.</given-names></name><name><surname>Elgharbawy</surname><given-names>Ali A.</given-names></name><name><surname>Rasool</surname><given-names>Iftekhar</given-names></name><name><surname>Nagel</surname><given-names>Peter</given-names></name><name><surname>Aldhafer</surname><given-names>Hathal M.</given-names></name></person-group><article-title>The <tp:taxon-name><tp:taxon-name-part taxon-name-part-type="family">Carabidae</tp:taxon-name-part></tp:taxon-name> (<tp:taxon-name><tp:taxon-name-part taxon-name-part-type="order">Coleoptera</tp:taxon-name-part></tp:taxon-name>) of Shada Al-A’Ala Nature Reserve, Southwestern Saudi Arabia, with description of a new species of <tp:taxon-name><tp:taxon-name-part taxon-name-part-type="subfamily">Paussinae</tp:taxon-name-part></tp:taxon-name></article-title><source>Zookeys</source><day>3</day><month>1</month><year>2019</year><volume>2019</volume><issue>812</issue><fpage>93</fpage><lpage>131</lpage><pub-id pub-id-type="doi">10.3897/zookeys.812.30937</pub-id></mixed-citation></tp:treatment-meta><tp:nomenclature><tp:taxon-name>
                  <tp:taxon-name-part taxon-name-part-type="genus" reg="Tetragonoderus">Tetragonoderus</tp:taxon-name-part>
                  <tp:taxon-name-part taxon-name-part-type="species" reg="quadrum">quadrum</tp:taxon-name-part>
                </tp:taxon-name><tp:taxon-authority>(Fabricius, 1792)</tp:taxon-authority></tp:nomenclature><tp:treatment-sec sec-type="material" id="SECID0EYYAG"><title>Material examined.</title><p>892 m: 14.II.2014, <abbrev xmlns:xlink="http://www.w3.org/1999/xlink" xlink:title="handpicking" id="ABBRID0E5YAG" xlink:type="simple">HP</abbrev>, 1♂; 15.II.2014, <abbrev xmlns:xlink="http://www.w3.org/1999/xlink" xlink:title="light traps" id="ABBRID0ECZAG" xlink:type="simple">LT</abbrev>, 1♀. 1,325 m: 02.III.2015, <abbrev xmlns:xlink="http://www.w3.org/1999/xlink" xlink:title="light traps" id="ABBRID0EGZAG" xlink:type="simple">LT</abbrev>, 1♀; 03.VI.2014, <abbrev xmlns:xlink="http://www.w3.org/1999/xlink" xlink:title="light traps" id="ABBRID0EKZAG" xlink:type="simple">LT</abbrev>, 1♂; 05.VI.2014, <abbrev xmlns:xlink="http://www.w3.org/1999/xlink" xlink:title="pitfall traps" id="ABBRID0EOZAG" xlink:type="simple">PT</abbrev>, 1♀. 1563 m, 17.X.2014, <abbrev xmlns:xlink="http://www.w3.org/1999/xlink" xlink:title="light traps" id="ABBRID0ESZAG" xlink:type="simple">LT</abbrev>,1♀.</p></tp:treatment-sec><tp:treatment-sec sec-type="distribution" id="SECID0EWZAG"><title>General distribution and zoogeography.</title><p>ER, ET, GM, MR, SA, SN, SO, TD. AFR species.</p></tp:treatment-sec><tp:treatment-sec sec-type="Published records" id="SECID0E2ZAG"><title>Published records.</title><p>Jizan (<xref ref-type="bibr" rid="B35">Mateu 1990</xref>). New record for Baha Province.</p></tp:treatment-sec><tp:treatment-sec sec-type="remarks" id="SECID0EF1AG"><title>Remarks.</title><p>A rare species which was collected during autumn, winter, and spring from <italic><tp:taxon-name><tp:taxon-name-part taxon-name-part-type="genus" reg="Acacia">Acacia</tp:taxon-name-part></tp:taxon-name></italic> thorn woodlands and Barbary fig shrub communities. Mahmoud Abdel-Dayem identified this species.</p><!--PageBreak--></tp:treatment-sec><ref-list><ref id="B35"><mixed-citation xmlns:xlink="http://www.w3.org/1999/xlink" xlink:type="simple"><person-group><name name-style="western"><surname>Mateu</surname><given-names>J</given-names></name></person-group> (<year>1990</year>) <article-title>Carabiques recoltes au Nord-Yemen par M.G. de rougemont.</article-title><source>Bollettino del Museo Regionale di Scienze Naturali di Torino</source><volume>8</volume>: <fpage>23</fpage>–<lpage>44</lpage>.</mixed-citation></ref></ref-list></tp:taxon-treatment>
