# Supplementary material for: The Carabidae (Coleoptera) of Shada Al-A’Ala Nature Reserve, Southwestern Saudi Arabia, with description of a new species of Paussinae
Source: Zookeys. 2019 Jan 3;(812):93–131. doi: 10.3897/zookeys.812.30937 (PMC6328528; doi:10.3897/zookeys.812.30937)
Supplement: XML Treatment for Matabele arabica [file zookeys.812.30937-treatment32.xml]

<!DOCTYPE tp:taxon-treatment
  PUBLIC "-//TaxonX//DTD Taxonomic Treatment Publishing DTD v0 20100105//EN" "tax-treatment-NSO.dtd">
<tp:taxon-treatment xmlns:tp="http://www.plazi.org/taxpub"><tp:treatment-meta><kwd-group><label>Taxon classification</label><kwd><named-content xmlns:xlink="http://www.w3.org/1999/xlink" content-type="kingdom">Animalia</named-content></kwd><kwd><named-content xmlns:xlink="http://www.w3.org/1999/xlink" content-type="order">Coleoptera</named-content></kwd><kwd><named-content xmlns:xlink="http://www.w3.org/1999/xlink" content-type="family">Carabidae</named-content></kwd></kwd-group><mixed-citation publication-type="journal"><person-group><name><surname>Abdel-Dayem</surname><given-names>Mahmoud S.</given-names></name><name><surname>Elgharbawy</surname><given-names>Ali A.</given-names></name><name><surname>Rasool</surname><given-names>Iftekhar</given-names></name><name><surname>Nagel</surname><given-names>Peter</given-names></name><name><surname>Aldhafer</surname><given-names>Hathal M.</given-names></name></person-group><article-title>The <tp:taxon-name><tp:taxon-name-part taxon-name-part-type="family">Carabidae</tp:taxon-name-part></tp:taxon-name> (<tp:taxon-name><tp:taxon-name-part taxon-name-part-type="order">Coleoptera</tp:taxon-name-part></tp:taxon-name>) of Shada Al-A’Ala Nature Reserve, Southwestern Saudi Arabia, with description of a new species of <tp:taxon-name><tp:taxon-name-part taxon-name-part-type="subfamily">Paussinae</tp:taxon-name-part></tp:taxon-name></article-title><source>Zookeys</source><day>3</day><month>1</month><year>2019</year><volume>2019</volume><issue>812</issue><fpage>93</fpage><lpage>131</lpage><pub-id pub-id-type="doi">10.3897/zookeys.812.30937</pub-id></mixed-citation></tp:treatment-meta><tp:nomenclature><tp:taxon-name>
                  <tp:taxon-name-part taxon-name-part-type="genus" reg="Matabele">Matabele</tp:taxon-name-part>
                  <tp:taxon-name-part taxon-name-part-type="species" reg="arabica">arabica</tp:taxon-name-part>
                </tp:taxon-name><tp:taxon-authority>Mateu, 1986</tp:taxon-authority></tp:nomenclature><tp:treatment-sec sec-type="material" id="SECID0EITAI"><title>Material examined.</title><p>1,225 m: 14.XI.2015, <abbrev xmlns:xlink="http://www.w3.org/1999/xlink" xlink:title="light traps" id="ABBRID0EOTAI" xlink:type="simple">LT</abbrev>, 1♀. 1,563 m: 23.VII.2015, <abbrev xmlns:xlink="http://www.w3.org/1999/xlink" xlink:title="light traps" id="ABBRID0ESTAI" xlink:type="simple">LT</abbrev>, 1♀.</p></tp:treatment-sec><tp:treatment-sec sec-type="distribution" id="SECID0EWTAI"><title>General distribution and zoogeography.</title><p>OM, SA. This range exemplifies SAR realm.</p></tp:treatment-sec><tp:treatment-sec sec-type="Published records" id="SECID0E2TAI"><title>Published records.</title><p>Asir (<xref ref-type="bibr" rid="B34">Mateu 1986</xref>), Baha (<xref ref-type="bibr" rid="B43">Rasool et al. 2018a</xref>).</p></tp:treatment-sec><tp:treatment-sec sec-type="remarks" id="SECID0EJUAI"><title>Remarks.</title><p>A rare species that was collected during autumn and summer, represented by a single specimen during each season. Ron Felix identified this species.</p></tp:treatment-sec><ref-list><ref id="B34"><mixed-citation xmlns:xlink="http://www.w3.org/1999/xlink" xlink:type="simple"><person-group><name name-style="western"><surname>Mateu</surname><given-names>J</given-names></name></person-group> (<year>1986</year>) <article-title><tp:taxon-name><tp:taxon-name-part taxon-name-part-type="subfamily">Lebiinae</tp:taxon-name-part></tp:taxon-name> and <tp:taxon-name><tp:taxon-name-part taxon-name-part-type="subfamily">Brachininae</tp:taxon-name-part></tp:taxon-name> of Saudi Arabia (<tp:taxon-name><tp:taxon-name-part taxon-name-part-type="order">Coleoptera</tp:taxon-name-part></tp:taxon-name>, <tp:taxon-name><tp:taxon-name-part taxon-name-part-type="family">Carabidae</tp:taxon-name-part></tp:taxon-name>).</article-title><source>Fauna of Saudi Arabia</source><volume>8</volume>: <fpage>198</fpage>–<lpage>217</lpage>. <ext-link xlink:type="simple" ext-link-type="uri" xlink:href="https://eurekamag.com/research/001/875/001875485.php">https://eurekamag.com/research/001/875/001875485.php</ext-link></mixed-citation></ref><ref id="B43"><mixed-citation xmlns:xlink="http://www.w3.org/1999/xlink" xlink:type="simple"><person-group><name name-style="western"><surname>Rasool</surname><given-names>I</given-names></name><name name-style="western"><surname>Abdel-Dayem</surname><given-names>MS</given-names></name><name name-style="western"><surname>Felix</surname><given-names>RF</given-names></name><name name-style="western"><surname>Aldhafer</surname><given-names>HM</given-names></name></person-group> (<year>2018a</year>) <article-title>A review of subtribe <tp:taxon-name><tp:taxon-name-part taxon-name-part-type="subtribe">Lebiina</tp:taxon-name-part></tp:taxon-name> Bonelli, 1810 (<tp:taxon-name><tp:taxon-name-part taxon-name-part-type="tribe">Lebiini</tp:taxon-name-part></tp:taxon-name>, <tp:taxon-name><tp:taxon-name-part taxon-name-part-type="family">Carabidae</tp:taxon-name-part></tp:taxon-name>, <tp:taxon-name><tp:taxon-name-part taxon-name-part-type="order">Coleoptera</tp:taxon-name-part></tp:taxon-name>) in Southwest of Saudi Arabia.</article-title><source>Zootaxa</source><volume>4379</volume>(<issue>1</issue>): <fpage>87</fpage>–<lpage>102</lpage>. <ext-link xlink:type="simple" ext-link-type="doi" xlink:href="10.11646/zootaxa.4379.1.5">https://doi.org/10.11646/zootaxa.4379.1.5</ext-link></mixed-citation></ref></ref-list></tp:taxon-treatment>
