# Supplementary material for: The Carabidae (Coleoptera) of Shada Al-A’Ala Nature Reserve, Southwestern Saudi Arabia, with description of a new species of Paussinae
Source: Zookeys. 2019 Jan 3;(812):93–131. doi: 10.3897/zookeys.812.30937 (PMC6328528; doi:10.3897/zookeys.812.30937)
Supplement: XML Treatment for Metadromius brittoni [file zookeys.812.30937-treatment35.xml]

<!DOCTYPE tp:taxon-treatment
  PUBLIC "-//TaxonX//DTD Taxonomic Treatment Publishing DTD v0 20100105//EN" "tax-treatment-NSO.dtd">
<tp:taxon-treatment xmlns:tp="http://www.plazi.org/taxpub"><tp:treatment-meta><kwd-group><label>Taxon classification</label><kwd><named-content xmlns:xlink="http://www.w3.org/1999/xlink" content-type="kingdom">Animalia</named-content></kwd><kwd><named-content xmlns:xlink="http://www.w3.org/1999/xlink" content-type="order">Coleoptera</named-content></kwd><kwd><named-content xmlns:xlink="http://www.w3.org/1999/xlink" content-type="family">Carabidae</named-content></kwd></kwd-group><mixed-citation publication-type="journal"><person-group><name><surname>Abdel-Dayem</surname><given-names>Mahmoud S.</given-names></name><name><surname>Elgharbawy</surname><given-names>Ali A.</given-names></name><name><surname>Rasool</surname><given-names>Iftekhar</given-names></name><name><surname>Nagel</surname><given-names>Peter</given-names></name><name><surname>Aldhafer</surname><given-names>Hathal M.</given-names></name></person-group><article-title>The <tp:taxon-name><tp:taxon-name-part taxon-name-part-type="family">Carabidae</tp:taxon-name-part></tp:taxon-name> (<tp:taxon-name><tp:taxon-name-part taxon-name-part-type="order">Coleoptera</tp:taxon-name-part></tp:taxon-name>) of Shada Al-A’Ala Nature Reserve, Southwestern Saudi Arabia, with description of a new species of <tp:taxon-name><tp:taxon-name-part taxon-name-part-type="subfamily">Paussinae</tp:taxon-name-part></tp:taxon-name></article-title><source>Zookeys</source><day>3</day><month>1</month><year>2019</year><volume>2019</volume><issue>812</issue><fpage>93</fpage><lpage>131</lpage><pub-id pub-id-type="doi">10.3897/zookeys.812.30937</pub-id></mixed-citation></tp:treatment-meta><tp:nomenclature><tp:taxon-name>
                  <tp:taxon-name-part taxon-name-part-type="genus" reg="Metadromius">Metadromius</tp:taxon-name-part>
                  <tp:taxon-name-part taxon-name-part-type="species" reg="brittoni">brittoni</tp:taxon-name-part>
                </tp:taxon-name><tp:taxon-authority>(Basilewsky, 1948)</tp:taxon-authority></tp:nomenclature><tp:treatment-sec sec-type="material" id="SECID0EI6AI"><title>Material examined.</title><p>471 m: 3.III.2015, <abbrev xmlns:xlink="http://www.w3.org/1999/xlink" xlink:title="light traps" id="ABBRID0EO6AI" xlink:type="simple">LT</abbrev>, 1♀; 10.XII.2014, <abbrev xmlns:xlink="http://www.w3.org/1999/xlink" xlink:title="light traps" id="ABBRID0ES6AI" xlink:type="simple">LT</abbrev>, 1♀. 825 m: 13.XI.2015, <abbrev xmlns:xlink="http://www.w3.org/1999/xlink" xlink:title="light traps" id="ABBRID0EW6AI" xlink:type="simple">LT</abbrev>, 5 exs; 15.XI.2015, <abbrev xmlns:xlink="http://www.w3.org/1999/xlink" xlink:title="light traps" id="ABBRID0E16AI" xlink:type="simple">LT</abbrev>, 7 exs. 851 m: 13.XI.2015, <abbrev xmlns:xlink="http://www.w3.org/1999/xlink" xlink:title="light traps" id="ABBRID0E56AI" xlink:type="simple">LT</abbrev>, 1♂; 15.XI.2015, <abbrev xmlns:xlink="http://www.w3.org/1999/xlink" xlink:title="light traps" id="ABBRID0ECABI" xlink:type="simple">LT</abbrev>, 17 exs. 892 m: 16.II.2014, <abbrev xmlns:xlink="http://www.w3.org/1999/xlink" xlink:title="light traps" id="ABBRID0EGABI" xlink:type="simple">LT</abbrev>, 1♀; 03.III.2015, <abbrev xmlns:xlink="http://www.w3.org/1999/xlink" xlink:title="light traps" id="ABBRID0EKABI" xlink:type="simple">LT</abbrev>, 2♀; 23.IV.2014, <abbrev xmlns:xlink="http://www.w3.org/1999/xlink" xlink:title="light traps" id="ABBRID0EOABI" xlink:type="simple">LT</abbrev>, 12♂, 8♀; 23.VIII.2014, <abbrev xmlns:xlink="http://www.w3.org/1999/xlink" xlink:title="light traps" id="ABBRID0ESABI" xlink:type="simple">LT</abbrev>, 1♂; 17.X.2014, <abbrev xmlns:xlink="http://www.w3.org/1999/xlink" xlink:title="light traps" id="ABBRID0EWABI" xlink:type="simple">LT</abbrev>, 24♂, 15♀. 16.X.2014, <abbrev xmlns:xlink="http://www.w3.org/1999/xlink" xlink:title="light traps" id="ABBRID0E1ABI" xlink:type="simple">LT</abbrev>, 2♂, 4♀. 1,225 m: 27.I.2015, <abbrev xmlns:xlink="http://www.w3.org/1999/xlink" xlink:title="light traps" id="ABBRID0E5ABI" xlink:type="simple">LT</abbrev>, 1♂; 02.III.2015, <abbrev xmlns:xlink="http://www.w3.org/1999/xlink" xlink:title="light traps" id="ABBRID0ECBBI" xlink:type="simple">LT</abbrev>, 5♂, 3♀; 21.IV.2014, <abbrev xmlns:xlink="http://www.w3.org/1999/xlink" xlink:title="light traps" id="ABBRID0EGBBI" xlink:type="simple">LT</abbrev>, 17♂, 10♀; 05.V.2015, <abbrev xmlns:xlink="http://www.w3.org/1999/xlink" xlink:title="light traps" id="ABBRID0EKBBI" xlink:type="simple">LT</abbrev>, 9 exs; 03.VI.2014, <abbrev xmlns:xlink="http://www.w3.org/1999/xlink" xlink:title="light traps" id="ABBRID0EOBBI" xlink:type="simple">LT</abbrev>, 21♂, 17♀; 23.VIII.2014, <abbrev xmlns:xlink="http://www.w3.org/1999/xlink" xlink:title="light traps" id="ABBRID0ESBBI" xlink:type="simple">LT</abbrev>, 8♂, 5♀; 24.VIII.2014, <abbrev xmlns:xlink="http://www.w3.org/1999/xlink" xlink:title="light traps" id="ABBRID0EWBBI" xlink:type="simple">LT</abbrev>, 1♂; 02.IX.2015, <abbrev xmlns:xlink="http://www.w3.org/1999/xlink" xlink:title="pitfall traps" id="ABBRID0E1BBI" xlink:type="simple">PT</abbrev>, 1 ex; 17.X.2014, <abbrev xmlns:xlink="http://www.w3.org/1999/xlink" xlink:title="light traps" id="ABBRID0E5BBI" xlink:type="simple">LT</abbrev>, 2♂, 3♀; 18.X.2014, <abbrev xmlns:xlink="http://www.w3.org/1999/xlink" xlink:title="pitfall traps" id="ABBRID0ECCBI" xlink:type="simple">PT</abbrev>, 1♀. 1,325 m: 02.III.2015, <abbrev xmlns:xlink="http://www.w3.org/1999/xlink" xlink:title="light traps" id="ABBRID0EGCBI" xlink:type="simple">LT</abbrev>, 6 exs; 21.IV.2014, <abbrev xmlns:xlink="http://www.w3.org/1999/xlink" xlink:title="light traps" id="ABBRID0EKCBI" xlink:type="simple">LT</abbrev>, 2♂, 3♀; 05.V.2015, <abbrev xmlns:xlink="http://www.w3.org/1999/xlink" xlink:title="light traps" id="ABBRID0EOCBI" xlink:type="simple">LT</abbrev>, 1 ex; 23.VIII.2014, <abbrev xmlns:xlink="http://www.w3.org/1999/xlink" xlink:title="light traps" id="ABBRID0ESCBI" xlink:type="simple">LT</abbrev>, 13♂, 10♀; 02.IX.2015, <abbrev xmlns:xlink="http://www.w3.org/1999/xlink" xlink:title="light traps" id="ABBRID0EWCBI" xlink:type="simple">LT</abbrev>, 3 exs; 17.X.2014, <abbrev xmlns:xlink="http://www.w3.org/1999/xlink" xlink:title="light traps" id="ABBRID0E1CBI" xlink:type="simple">LT</abbrev>, 2♂, 5♀. 1,474 m: 20.IV.2014, <abbrev xmlns:xlink="http://www.w3.org/1999/xlink" xlink:title="light traps" id="ABBRID0E5CBI" xlink:type="simple">LT</abbrev>, 1 ex; 23.VIII.2014, <abbrev xmlns:xlink="http://www.w3.org/1999/xlink" xlink:title="light traps" id="ABBRID0ECDBI" xlink:type="simple">LT</abbrev>, 1♂; 02.IX.2015, <abbrev xmlns:xlink="http://www.w3.org/1999/xlink" xlink:title="light traps" id="ABBRID0EGDBI" xlink:type="simple">LT</abbrev>, 1♂; 17.X.2014, <abbrev xmlns:xlink="http://www.w3.org/1999/xlink" xlink:title="light traps" id="ABBRID0EKDBI" xlink:type="simple">LT</abbrev>, 1♂. 1562 m, 03.XI.2013, <abbrev xmlns:xlink="http://www.w3.org/1999/xlink" xlink:title="handpicking" id="ABBRID0EODBI" xlink:type="simple">HP</abbrev>, 1♂. 1563 m, 21.IV.2014, <abbrev xmlns:xlink="http://www.w3.org/1999/xlink" xlink:title="light traps" id="ABBRID0ESDBI" xlink:type="simple">LT</abbrev>, 1♂, 1♀; 03.VI.2014, <abbrev xmlns:xlink="http://www.w3.org/1999/xlink" xlink:title="light traps" id="ABBRID0EWDBI" xlink:type="simple">LT</abbrev>, 3 exs. 1611 m 23.VIII.2014, <abbrev xmlns:xlink="http://www.w3.org/1999/xlink" xlink:title="vacuuming" id="ABBRID0E1DBI" xlink:type="simple">VC</abbrev>, 1♂; 17.X.2014, <abbrev xmlns:xlink="http://www.w3.org/1999/xlink" xlink:title="light traps" id="ABBRID0E5DBI" xlink:type="simple">LT</abbrev>, 1♂; 02.IX.2015, <abbrev xmlns:xlink="http://www.w3.org/1999/xlink" xlink:title="light traps" id="ABBRID0ECEBI" xlink:type="simple">LT</abbrev>, 2 exs; 18.X.2014, <abbrev xmlns:xlink="http://www.w3.org/1999/xlink" xlink:title="pitfall traps" id="ABBRID0EGEBI" xlink:type="simple">PT</abbrev>, 1♀.</p></tp:treatment-sec><tp:treatment-sec sec-type="distribution" id="SECID0EKEBI"><title>General distribution and zoogeography.</title><p>JO, SA, YE. This range exemplifies SAR realm.</p></tp:treatment-sec><tp:treatment-sec sec-type="Published records" id="SECID0EPEBI"><title>Published records.</title><p>Asir, Baha and Jizan (<xref ref-type="bibr" rid="B3">Abdel-Dayem et al. 2018</xref>; <xref ref-type="bibr" rid="B44">Rasool et al. 2018b</xref>), Riyadh (<xref ref-type="bibr" rid="B33">Mateu 1979</xref>).</p></tp:treatment-sec><tp:treatment-sec sec-type="remarks" id="SECID0EBFBI"><title>Remarks.</title><p>A common species that was collected during all four seasons from different altitudinal ranges (471–1611 m) of the SANR. Iftekhar Rasool, Mahmoud Abdel-Dayem and Ron Felix identified this species.</p></tp:treatment-sec><ref-list><ref id="B3"><mixed-citation xmlns:xlink="http://www.w3.org/1999/xlink" xlink:type="simple"><person-group><name name-style="western"><surname>Abdel-Dayem</surname><given-names>MS</given-names></name><name name-style="western"><surname>Rasool</surname><given-names>I</given-names></name><name name-style="western"><surname>Elgharbawy</surname><given-names>AA</given-names></name><name name-style="western"><surname>Nagel</surname><given-names>P</given-names></name><name name-style="western"><surname>Aldhafer</surname><given-names>HM</given-names></name></person-group> (<year>2018</year>) <article-title>Faunistic inventory and zoogeographical analysis of the ground beetles (<tp:taxon-name><tp:taxon-name-part taxon-name-part-type="order">Coleoptera</tp:taxon-name-part></tp:taxon-name>, <tp:taxon-name><tp:taxon-name-part taxon-name-part-type="family">Carabidae</tp:taxon-name-part></tp:taxon-name>) of Garf Raydah Nature Reserve, Southwestern of Saudi Arabia, and description of a new species of <tp:taxon-name><tp:taxon-name-part taxon-name-part-type="subfamily">Paussinae</tp:taxon-name-part></tp:taxon-name>.</article-title><source>Zootaxa</source><volume>4514</volume>(<issue>3</issue>): <fpage>341</fpage>–<lpage>371</lpage>. <ext-link xlink:type="simple" ext-link-type="doi" xlink:href="10.11646/zootaxa.4514.3.3">https://doi.org/10.11646/zootaxa.4514.3.3</ext-link></mixed-citation></ref><ref id="B44"><mixed-citation xmlns:xlink="http://www.w3.org/1999/xlink" xlink:type="simple"><person-group><name name-style="western"><surname>Rasool</surname><given-names>I</given-names></name><name name-style="western"><surname>Abdel-Dayem</surname><given-names>MS</given-names></name><name name-style="western"><surname>Felix</surname><given-names>RF</given-names></name><name name-style="western"><surname>Aldhafer</surname><given-names>HM</given-names></name></person-group> (<year>2018b</year>) <article-title>The <tp:taxon-name><tp:taxon-name-part taxon-name-part-type="subtribe">Dromiusina</tp:taxon-name-part></tp:taxon-name> Bonelli, 1810 of southwestern Saudi Arabia with description of a new species (<tp:taxon-name><tp:taxon-name-part taxon-name-part-type="order">Coleoptera</tp:taxon-name-part></tp:taxon-name>, <tp:taxon-name><tp:taxon-name-part taxon-name-part-type="family">Carabidae</tp:taxon-name-part></tp:taxon-name>, <tp:taxon-name><tp:taxon-name-part taxon-name-part-type="tribe">Lebiini</tp:taxon-name-part></tp:taxon-name>).</article-title><source>ZooKeys</source><volume>771</volume>: <fpage>73</fpage>–<lpage>103</lpage>. <ext-link xlink:type="simple" ext-link-type="doi" xlink:href="10.3897/zookeys.771.24165">https://doi.org/10.3897/zookeys.771.24165</ext-link></mixed-citation></ref><ref id="B33"><mixed-citation xmlns:xlink="http://www.w3.org/1999/xlink" xlink:type="simple"><person-group><name name-style="western"><surname>Mateu</surname><given-names>J</given-names></name></person-group> (<year>1979</year>) <article-title>Fam. <tp:taxon-name><tp:taxon-name-part taxon-name-part-type="family">Carabidae</tp:taxon-name-part></tp:taxon-name>, <tp:taxon-name><tp:taxon-name-part taxon-name-part-type="order">Coleoptera</tp:taxon-name-part></tp:taxon-name>, Subfam. <tp:taxon-name><tp:taxon-name-part taxon-name-part-type="subfamily">Lebiinae</tp:taxon-name-part></tp:taxon-name>.</article-title><source>Fauna of Saudi Arabia</source><volume>1</volume>: <fpage>147</fpage>–<lpage>155</lpage>. <ext-link xlink:type="simple" ext-link-type="uri" xlink:href="https://eurekamag.com/research/000/683/000683806.php">https://eurekamag.com/research/000/683/000683806.php</ext-link></mixed-citation></ref></ref-list></tp:taxon-treatment>
