# Supplementary material for: The Carabidae (Coleoptera) of Shada Al-A’Ala Nature Reserve, Southwestern Saudi Arabia, with description of a new species of Paussinae
Source: Zookeys. 2019 Jan 3;(812):93–131. doi: 10.3897/zookeys.812.30937 (PMC6328528; doi:10.3897/zookeys.812.30937)
Supplement: XML Treatment for Microcosmodes arabicus [file zookeys.812.30937-treatment46.xml]

<!DOCTYPE tp:taxon-treatment
  PUBLIC "-//TaxonX//DTD Taxonomic Treatment Publishing DTD v0 20100105//EN" "tax-treatment-NSO.dtd">
<tp:taxon-treatment xmlns:tp="http://www.plazi.org/taxpub"><tp:treatment-meta><kwd-group><label>Taxon classification</label><kwd><named-content xmlns:xlink="http://www.w3.org/1999/xlink" content-type="kingdom">Animalia</named-content></kwd><kwd><named-content xmlns:xlink="http://www.w3.org/1999/xlink" content-type="order">Coleoptera</named-content></kwd><kwd><named-content xmlns:xlink="http://www.w3.org/1999/xlink" content-type="family">Carabidae</named-content></kwd></kwd-group><mixed-citation publication-type="journal"><person-group><name><surname>Abdel-Dayem</surname><given-names>Mahmoud S.</given-names></name><name><surname>Elgharbawy</surname><given-names>Ali A.</given-names></name><name><surname>Rasool</surname><given-names>Iftekhar</given-names></name><name><surname>Nagel</surname><given-names>Peter</given-names></name><name><surname>Aldhafer</surname><given-names>Hathal M.</given-names></name></person-group><article-title>The <tp:taxon-name><tp:taxon-name-part taxon-name-part-type="family">Carabidae</tp:taxon-name-part></tp:taxon-name> (<tp:taxon-name><tp:taxon-name-part taxon-name-part-type="order">Coleoptera</tp:taxon-name-part></tp:taxon-name>) of Shada Al-A’Ala Nature Reserve, Southwestern Saudi Arabia, with description of a new species of <tp:taxon-name><tp:taxon-name-part taxon-name-part-type="subfamily">Paussinae</tp:taxon-name-part></tp:taxon-name></article-title><source>Zookeys</source><day>3</day><month>1</month><year>2019</year><volume>2019</volume><issue>812</issue><fpage>93</fpage><lpage>131</lpage><pub-id pub-id-type="doi">10.3897/zookeys.812.30937</pub-id></mixed-citation></tp:treatment-meta><tp:nomenclature><tp:taxon-name>
                  <tp:taxon-name-part taxon-name-part-type="genus" reg="Microcosmodes">Microcosmodes</tp:taxon-name-part>
                  <tp:taxon-name-part taxon-name-part-type="species" reg="arabicus">arabicus</tp:taxon-name-part>
                </tp:taxon-name><tp:taxon-authority>Häckel &amp; Azadbakhsh, 2016</tp:taxon-authority></tp:nomenclature><tp:treatment-sec sec-type="material" id="SECID0EMECI"><title>Material examined.</title><p>825 m: 13.XI.2015, <abbrev xmlns:xlink="http://www.w3.org/1999/xlink" xlink:title="light traps" id="ABBRID0ESECI" xlink:type="simple">LT</abbrev>, 4♂, 8♀. 851 m: 14.XI.2015, <abbrev xmlns:xlink="http://www.w3.org/1999/xlink" xlink:title="light traps" id="ABBRID0EWECI" xlink:type="simple">LT</abbrev>, 2♂, 5♀. 892 m: 16.X.2014, <abbrev xmlns:xlink="http://www.w3.org/1999/xlink" xlink:title="light traps" id="ABBRID0E1ECI" xlink:type="simple">LT</abbrev>, 1♂, 1♀; 17.X.2014, <abbrev xmlns:xlink="http://www.w3.org/1999/xlink" xlink:title="light traps" id="ABBRID0E5ECI" xlink:type="simple">LT</abbrev>, 1♀; 14.XI.2015, <abbrev xmlns:xlink="http://www.w3.org/1999/xlink" xlink:title="light traps" id="ABBRID0ECFCI" xlink:type="simple">LT</abbrev>, 6♂, 13♀; 15.XI.2015, <abbrev xmlns:xlink="http://www.w3.org/1999/xlink" xlink:title="light traps" id="ABBRID0EGFCI" xlink:type="simple">LT</abbrev>, 1♂, 3♀; 10.XII.2014, <abbrev xmlns:xlink="http://www.w3.org/1999/xlink" xlink:title="light traps" id="ABBRID0EKFCI" xlink:type="simple">LT</abbrev>, 1♀. 1,325 m: 15.XI.2015, <abbrev xmlns:xlink="http://www.w3.org/1999/xlink" xlink:title="pitfall traps" id="ABBRID0EOFCI" xlink:type="simple">PT</abbrev>, 1♂.</p></tp:treatment-sec><tp:treatment-sec sec-type="distribution" id="SECID0ESFCI"><title>General distribution and zoogeography.</title><p>OM, SA, YE. END_AR species.</p></tp:treatment-sec><tp:treatment-sec sec-type="Published records" id="SECID0EXFCI"><title>Published records.</title><p>Paratypes known from the SANR, Baha (<xref ref-type="bibr" rid="B21">Häckel and Azadbakhsh 2016</xref>).</p></tp:treatment-sec><tp:treatment-sec sec-type="remarks" id="SECID0EBGCI"><title>Remarks.</title><p>A frequent species that was collected during autumn from <italic><tp:taxon-name><tp:taxon-name-part taxon-name-part-type="genus" reg="Acacia">Acacia</tp:taxon-name-part></tp:taxon-name></italic> thorn woodlands with highest number of individuals collected by light traps at lower altitudes. Martin Häckel identified this species.</p><!--PageBreak--></tp:treatment-sec><ref-list><ref id="B21"><mixed-citation xmlns:xlink="http://www.w3.org/1999/xlink" xlink:type="simple"><person-group><name name-style="western"><surname>Häckel</surname><given-names>M</given-names></name><name name-style="western"><surname>Azadbakhsh</surname><given-names>S</given-names></name></person-group> (<year>2016</year>) <article-title>Two new species of <tp:taxon-name><tp:taxon-name-part taxon-name-part-type="genus">Microcosmodes</tp:taxon-name-part></tp:taxon-name> Strand (<tp:taxon-name><tp:taxon-name-part taxon-name-part-type="order">Coleoptera</tp:taxon-name-part></tp:taxon-name>, <tp:taxon-name><tp:taxon-name-part taxon-name-part-type="family">Carabidae</tp:taxon-name-part></tp:taxon-name>, <tp:taxon-name>Panagaenini</tp:taxon-name>) from Oman and Iran.</article-title><source>Zootaxa</source><volume>4137</volume>(<issue>4</issue>): <fpage>553</fpage>–<lpage>560</lpage>. <ext-link xlink:type="simple" ext-link-type="doi" xlink:href="10.11646/zootaxa.4137.4.7">https://doi.org/10.11646/zootaxa.4137.4.7</ext-link></mixed-citation></ref></ref-list></tp:taxon-treatment>
