# Supplementary material for: The Carabidae (Coleoptera) of Shada Al-A’Ala Nature Reserve, Southwestern Saudi Arabia, with description of a new species of Paussinae
Source: Zookeys. 2019 Jan 3;(812):93–131. doi: 10.3897/zookeys.812.30937 (PMC6328528; doi:10.3897/zookeys.812.30937)
Supplement: XML Treatment for Paussus minutulus [file zookeys.812.30937-treatment48.xml]

<!DOCTYPE tp:taxon-treatment
  PUBLIC "-//TaxonX//DTD Taxonomic Treatment Publishing DTD v0 20100105//EN" "tax-treatment-NSO.dtd">
<tp:taxon-treatment xmlns:tp="http://www.plazi.org/taxpub"><tp:treatment-meta><kwd-group><label>Taxon classification</label><kwd><named-content xmlns:xlink="http://www.w3.org/1999/xlink" content-type="kingdom">Animalia</named-content></kwd><kwd><named-content xmlns:xlink="http://www.w3.org/1999/xlink" content-type="order">Coleoptera</named-content></kwd><kwd><named-content xmlns:xlink="http://www.w3.org/1999/xlink" content-type="family">Carabidae</named-content></kwd></kwd-group><mixed-citation publication-type="journal"><person-group><name><surname>Abdel-Dayem</surname><given-names>Mahmoud S.</given-names></name><name><surname>Elgharbawy</surname><given-names>Ali A.</given-names></name><name><surname>Rasool</surname><given-names>Iftekhar</given-names></name><name><surname>Nagel</surname><given-names>Peter</given-names></name><name><surname>Aldhafer</surname><given-names>Hathal M.</given-names></name></person-group><article-title>The <tp:taxon-name><tp:taxon-name-part taxon-name-part-type="family">Carabidae</tp:taxon-name-part></tp:taxon-name> (<tp:taxon-name><tp:taxon-name-part taxon-name-part-type="order">Coleoptera</tp:taxon-name-part></tp:taxon-name>) of Shada Al-A’Ala Nature Reserve, Southwestern Saudi Arabia, with description of a new species of <tp:taxon-name><tp:taxon-name-part taxon-name-part-type="subfamily">Paussinae</tp:taxon-name-part></tp:taxon-name></article-title><source>Zookeys</source><day>3</day><month>1</month><year>2019</year><volume>2019</volume><issue>812</issue><fpage>93</fpage><lpage>131</lpage><pub-id pub-id-type="doi">10.3897/zookeys.812.30937</pub-id></mixed-citation></tp:treatment-meta><tp:nomenclature><tp:taxon-name>
                  <tp:taxon-name-part taxon-name-part-type="genus" reg="Paussus">Paussus</tp:taxon-name-part>
                  <tp:taxon-name-part taxon-name-part-type="species" reg="minutulus">minutulus</tp:taxon-name-part>
                  <object-id xmlns:xlink="http://www.w3.org/1999/xlink" content-type="zoobank" xlink:type="simple">http://zoobank.org/EE392B1D-8B68-4CA1-A49C-61E4529093FD</object-id>
                </tp:taxon-name><tp:taxon-authority>Nagel &amp; Rasool</tp:taxon-authority><tp:taxon-status xmlns:xlink="http://www.w3.org/1999/xlink" xlink:type="simple">sp. n.</tp:taxon-status><xref ref-type="fig" rid="F4">Figs 4</xref><xref ref-type="fig" rid="F5">, 5</xref><xref ref-type="fig" rid="F6">, 6</xref></tp:nomenclature><tp:treatment-sec sec-type="Holotype (hereby designated)" id="SECID0ECLCI"><title>Holotype (hereby designated).</title><p>Female; dry-mounted, glued on pinned pointed card; head with antennal clubs, left middle tibia with tarsus, left hind leg detached, and glued on to same card.</p></tp:treatment-sec><tp:treatment-sec sec-type="Original labels" id="SECID0EHLCI"><title>Original labels.</title><p>1. White, rectangular, black printed text and thin frame (<italic>verbatim, slash = line break</italic>): “<bold>KSA.</bold> Baha; / Shada Al-A’ Ala Nature Reserve; / <named-content xmlns:xlink="http://www.w3.org/1999/xlink" content-type="dwc:verbatimCoordinates" xlink:type="simple"><named-content content-type="geo-json" specific-use="{&#34;type&#34;:&#34;Point&#34;,&#34;coordinates&#34;:[41.311433,19.840183]}" id="NCID0EULCI" xlink:type="simple">19°50.411'N, 41°18.686'E</named-content></named-content>; / 1611 m; 2.IX.2015; <abbrev xmlns:xlink="http://www.w3.org/1999/xlink" xlink:title="pitfall traps" id="ABBRID0EZLCI" xlink:type="simple">PT</abbrev>.2; / Aldhafer, H., Fadl, H., Abdel-Dayem, M., / Elgharbawy, A., El Torkey, A., Soliman, A.”. 2. White, rectangular, black handwriting: “<tp:taxon-name><tp:taxon-name-part taxon-name-part-type="genus" reg="Paussus">Paussus</tp:taxon-name-part></tp:taxon-name> sp. 3”.</p></tp:treatment-sec><tp:treatment-sec sec-type="Added labels" id="SECID0EDMCI"><title>Added labels.</title><p>1. Red, rectangular, printed in black: “HOLOTYPUS/ <italic><tp:taxon-name><tp:taxon-name-part taxon-name-part-type="genus" reg="Paussus">Paussus</tp:taxon-name-part><tp:taxon-name-part taxon-name-part-type="species" reg="minutulus">minutulus</tp:taxon-name-part></tp:taxon-name></italic> / Nagel &amp; Rasool, 2018”. 2. White label, printed: “♀”.</p></tp:treatment-sec><tp:treatment-sec sec-type="Holotype repository" id="SECID0EUMCI"><title>Holotype repository.</title><p>King Saud University Museum of Arthropods (KSMA), Department of Plant Protection, College of Food and Agriculture Sciences, King Saud University, Riyadh, Saudi Arabia.</p></tp:treatment-sec><tp:treatment-sec sec-type="type locality" id="SECID0EZMCI"><title>Type locality.</title><p>Arabian Peninsula, western Saudi Arabia, Baha Province, Upper Shada Mountain, Shada Al-A’ Ala Nature Reserve <named-content xmlns:xlink="http://www.w3.org/1999/xlink" content-type="dwc:verbatimCoordinates" xlink:type="simple"><named-content content-type="geo-json" specific-use="{&#34;type&#34;:&#34;Point&#34;,&#34;coordinates&#34;:[41.311433,19.840183]}" id="NCID0ECNCI" xlink:type="simple">19°50.411'N, 41°18.686'E</named-content></named-content>), 1611 m, pitfall trap no. 2, emptied on 2 September 2015 after 48 hours of exposure. The place of exposure of pitfall trap no. 2 is dominated by the cactus pear <italic><tp:taxon-name><tp:taxon-name-part taxon-name-part-type="genus" reg="Opuntia">Opuntia</tp:taxon-name-part><tp:taxon-name-part taxon-name-part-type="species" reg="ficus">ficus</tp:taxon-name-part></tp:taxon-name></italic>-<italic>indica</italic> (L.) Mill. (<tp:taxon-name><tp:taxon-name-part taxon-name-part-type="family">Cactaceae</tp:taxon-name-part></tp:taxon-name>). This “cactus zone” covers the area of the nature reserve above approximately 1500 m. It is an extensively cultivated area, also characterized by small-scale terraced fields (Fig. <xref ref-type="fig" rid="F4">4</xref>). More details are given in “Study area” above.</p><fig id="F3" position="float" orientation="portrait"><label>Figure 3.</label><caption><p>Zoogeographical affinities of the carabid fauna of Shada Al-A’Ala Nature Reserve, southwestern Saudi Arabia. AFR, Afrotropical; COS, Cosmopolitan; END_AR, endemic to the Arabian Peninsula; END_SA, endemic to Saudi Arabia; MAD, Madagascan; ORR, Oriental; PAL, Palaearctic; SAR, Saharo_Arabian; SJP, Sino_Japanese.</p></caption><graphic xmlns:xlink="http://www.w3.org/1999/xlink" xlink:href="zookeys-812-093-g003.jpg" position="float" orientation="portrait" xlink:type="simple" id="oo_254334.jpg"/></fig><fig id="F4" position="float" orientation="portrait"><label>Figure 4.</label><caption><p>Photo of the cactus pear, <italic><tp:taxon-name><tp:taxon-name-part taxon-name-part-type="genus" reg="Opuntia">Opuntia</tp:taxon-name-part><tp:taxon-name-part taxon-name-part-type="species" reg="ficus">ficus</tp:taxon-name-part></tp:taxon-name></italic>-<italic>indica</italic> (L.) Mill. (<tp:taxon-name><tp:taxon-name-part taxon-name-part-type="family">Cactaceae</tp:taxon-name-part></tp:taxon-name>) in the foreground and background, and the shrubs <italic><tp:taxon-name><tp:taxon-name-part taxon-name-part-type="genus" reg="Capparis">Capparis</tp:taxon-name-part><tp:taxon-name-part taxon-name-part-type="species" reg="cartilaginea">cartilaginea</tp:taxon-name-part></tp:taxon-name></italic> Decne. (<tp:taxon-name><tp:taxon-name-part taxon-name-part-type="family">Capparaceae</tp:taxon-name-part></tp:taxon-name>) in the middle ground; the type locality for <italic><tp:taxon-name><tp:taxon-name-part taxon-name-part-type="genus" reg="Paussus">Paussus</tp:taxon-name-part><tp:taxon-name-part taxon-name-part-type="species" reg="minutulus">minutulus</tp:taxon-name-part></tp:taxon-name></italic> Nagel &amp; Rasool, sp. n. at Shada Al-A’ Ala Nature Reserve, Baha Province, southwestern Saudi Arabia at an elevation of 1611 m.</p></caption><graphic xmlns:xlink="http://www.w3.org/1999/xlink" xlink:href="zookeys-812-093-g004.jpg" position="float" orientation="portrait" xlink:type="simple" id="oo_254335.jpg"/></fig></tp:treatment-sec><tp:treatment-sec sec-type="etymology" id="SECID0EDQCI"><title>Etymology.</title><p>The specific epithet is the Latin adjective for very small, because it is the smallest known Arabian <italic><tp:taxon-name><tp:taxon-name-part taxon-name-part-type="genus" reg="Paussus">Paussus</tp:taxon-name-part></tp:taxon-name></italic>.</p></tp:treatment-sec><tp:treatment-sec sec-type="diagnosis" id="SECID0EQQCI"><title>Diagnosis.</title><p><italic><tp:taxon-name><tp:taxon-name-part taxon-name-part-type="genus" reg="Paussus">Paussus</tp:taxon-name-part><tp:taxon-name-part taxon-name-part-type="species" reg="minutulus">minutulus</tp:taxon-name-part></tp:taxon-name></italic> sp.n. is a small <italic><tp:taxon-name><tp:taxon-name-part taxon-name-part-type="genus" reg="Paussus">Paussus</tp:taxon-name-part></tp:taxon-name></italic> of the <italic><tp:taxon-name><tp:taxon-name-part taxon-name-part-type="genus" reg="Paussus">P.</tp:taxon-name-part><tp:taxon-name-part taxon-name-part-type="species" reg="cucullatus">cucullatus</tp:taxon-name-part></tp:taxon-name></italic> group <italic>sensu lato</italic> and is most similar to <italic><tp:taxon-name><tp:taxon-name-part taxon-name-part-type="genus" reg="Paussus">P.</tp:taxon-name-part><tp:taxon-name-part taxon-name-part-type="species" reg="abditus">abditus</tp:taxon-name-part></tp:taxon-name></italic> Nagel, 2018 (SA) and <italic><tp:taxon-name><tp:taxon-name-part taxon-name-part-type="genus" reg="Paussus">P.</tp:taxon-name-part><tp:taxon-name-part taxon-name-part-type="species" reg="rougemontianus">rougemontianus</tp:taxon-name-part></tp:taxon-name></italic> Lorenz, 1998 (Yemen). It is distinguished from both by the tumid antennal club with its posterior basal angle large, thick, and apically truncate. Further specific characters are as <!--PageBreak-->follows: antennal club with excavation ending far in front of apex; head with vertex produced, with two distinct pores at the top; collar of anterior pronotum low, with transverse edge rounded and with lateral projections absent; pronotal trichome well developed at both ends of transverse furrow; pygidium with lower (posterior) margin with dense fringe of hair; fore and middle legs robust, not compressed, hind femur dilated and flattened, hind tibiae little wider than thick; small, apically fringed setae present at several body parts, most obvious at antennomere 1 and all legs.</p></tp:treatment-sec><tp:treatment-sec sec-type="description" id="SECID0ENSCI"><title>Description of female holotype specimen.</title><p>(Fig. <xref ref-type="fig" rid="F5">5</xref>) Standardized body length from tip of head to tip of elytra 3.4 mm (3.5 mm total body length from tip of head to tip of pygidium), width across mid-elytra 1.5 mm. Body castaneous, appendices little darker, ventral abdomen and anterior part of pronotum little lighter; compacted or reinforced marginal areas of head, antennal clubs and pronotum narrowly blackish. Surface smooth and shining, except forehead matt and antennomere 1 (scape) with dense and coarse, yet shallow punctuation. Pubescence of elytra inconspicuous, restricted mostly to apical and lateral parts (abraded in the middle?), of short and upright as well as recumbent, narrowly lanceolate setae; elytra additionally with very few, long, thin, upright setae on lateral part of disc and as <italic>series umbilicata</italic>; head, pronotum, pygidium and appendices with scattered, short, mostly appressed setae; these short setae have a multiple split (fringed) apex and are most obvious at antennomeres 1, femora and tibiae, yet absent at <!--PageBreak--><!--PageBreak-->elytra; antennal clubs with the normal apical sensory field and with scattered upright or slightly curved medium setae. Head 1.3 times wider than long, frontal margin broadly truncated, slightly biconvex; in dorsal view head in front of eyes little narrowed apically, gena and eye of equal length; temples not projecting; head with vertex produced, with two distinct pores at the top; pores broadly marginate with orifice slightly sunk. Antennomere 1 devoid of distinctly marked longitudinal edges; antennal club excavate on its exterior (posterior) side, 1.5 times longer than wide (basal tooth disregarded), tumid; frontal margin distinctly emarginate near base, with one small and one tiny fenestriform pit; anterior basal angle of club acute, marked; posterior basal projection large, thick, apically truncate; hind (exterior) side of the club with excavation limited by broad dorsal and ventral borders, and ending far before apex; at posterior view dorsal and ventral margins of excavation swollen, undulate with 3 or 4 low tubercles, each with one to three subapical setae; club without distinct trichome near ventral base, just an indistinct assemblage of three slightly thicker setae. Mouthparts as shown in Figure <xref ref-type="fig" rid="F6">6</xref>, not dissected; ligula at ventral view with longitudinal carinula in the middle of the disc (not shown in Fig. <xref ref-type="fig" rid="F6">6</xref>); (antepenultimate) maxillary palpomere II at broadest view 1.5 times as long as wide with mesal margin almost straight; (terminal) labial palpomere III long, narrow, five times as long as wide, apically rounded; gula with width/length ratio at narrowest point 0.9 (for measurement see <xref ref-type="bibr" rid="B46">Robertson and Moore (2016)</xref>. Pronotum approximately as long as wide (1.1 times wider), transversely bipartite, with large trichomes at both ends of furrow; anterior part little wider than head (1.2 times), low, with transverse dorsal edge of collar broadly rounded, slightly indented in the middle, not angulate, lateral angles obscure; posterior part narrowed towards base. Elytral pubescence of two types: a few, very scattered, thin, long, erect setae on lateral parts of the <!--PageBreak-->disc (in addition to the similarly looking hairs of the <italic>series umbilicornis</italic>), plus scattered, recumbent, narrowly lanceolate setae on lateral and apical parts of disc; lateral subapical folds (“flange of Coanda”) normal, without peculiarities. Hind wings present. Pygidium with central disc almost even, with indistinct microsculpture, weakly shining; lower (anatomically posterior) margin explanate; pygidial trichome of dense fringe of long hair set semicircular along lower margin; ventral part of explanate margin set with one row of short, appressed setae. Legs robust, femora and tibiae of fore and middle legs not compressed, hind femur and tibia slightly compressed and dilated, the whole inner side of hind tibia with longitudinal shallow groove; pubescence of femora and tibiae of scattered, small, apically fringed setae; all tibiae without terminal spurs; terminal tarsomere of posterior tarsus as long as three preceding ones together; tarsomeres ventrally with few lateral setae, and glabrous in the middle. Inner side of hind femur subbasally with file of stridulatory organ; the file consists of multiple parallel fine grooves and is located at both the anterior and posterior parts of a longitudinal, short carinula.</p><fig id="F5" position="float" orientation="portrait"><label>Figure 5.</label><caption><p><tp:taxon-name><tp:taxon-name-part taxon-name-part-type="genus" reg="Paussus">Paussus</tp:taxon-name-part> (<tp:taxon-name-part taxon-name-part-type="subgenus" reg="Hylotorus">Hylotorus</tp:taxon-name-part>) <tp:taxon-name-part taxon-name-part-type="species" reg="minutulus">minutulus</tp:taxon-name-part></tp:taxon-name> Nagel &amp; Rasool, sp. n. <bold>A</bold> Habitus, dorsal view, appendices of right and left side at broadest and narrowest view respectively <bold>B</bold> Head, lateral view <bold>C</bold> Types of setae of dorsal pubescence, from left to right: one long, thin, hair-like seta; two shorter, lanceolate bristles, the right one with split apex; four short scaliform setae with multiply split, fringed apex; the setae are shown at enlarged view and at sizes relative to each other, yet without scale. Scale bar: 1 mm. Illustration: Adrian Gertsch. Copyright: Peter Nagel.</p></caption><graphic xmlns:xlink="http://www.w3.org/1999/xlink" xlink:href="zookeys-812-093-g005.jpg" position="float" orientation="portrait" xlink:type="simple" id="oo_254336.jpg"/></fig><fig id="F6" position="float" orientation="portrait"><label>Figure 6.</label><caption><p><tp:taxon-name><tp:taxon-name-part taxon-name-part-type="genus" reg="Paussus">Paussus</tp:taxon-name-part> (<tp:taxon-name-part taxon-name-part-type="subgenus" reg="Hylotorus">Hylotorus</tp:taxon-name-part>) <tp:taxon-name-part taxon-name-part-type="species" reg="minutulus">minutulus</tp:taxon-name-part></tp:taxon-name> Nagel &amp; Rasool, sp. n. <bold>A</bold> Head, ventral view <bold>B</bold> Left maxillary palpus, broadest view <bold>C</bold> Left labial palpus, broadest view. Scale bar: 1 mm. Illustration: Adrian Gertsch. Copyright: Peter Nagel.</p></caption><graphic xmlns:xlink="http://www.w3.org/1999/xlink" xlink:href="zookeys-812-093-g006.jpg" position="float" orientation="portrait" xlink:type="simple" id="oo_254337.jpg"/></fig></tp:treatment-sec><tp:treatment-sec sec-type="Male" id="SECID0EOVCI"><title>Male.</title><p>Unknown.</p></tp:treatment-sec><tp:treatment-sec sec-type="distribution" id="SECID0ETVCI"><title>Distribution.</title><p>The new species is only known from the holotype female specimen from the type locality at Shada Al-A’ Ala Nature Reserve.</p></tp:treatment-sec><tp:treatment-sec sec-type="ecology" id="SECID0EYVCI"><title>Ecology.</title><p>This single specimen of <italic><tp:taxon-name><tp:taxon-name-part taxon-name-part-type="genus" reg="Paussus">Paussus</tp:taxon-name-part></tp:taxon-name></italic> was found in an area with low impact small-scale agriculture. The vegetation is characterized by dominant cactus pear. The altitude is ca 1610 m, the winters are cool and most of the 200 mm annual rainfall is concentrated between March and May (see details in chapter “Study area” above). The specimen of <italic><tp:taxon-name><tp:taxon-name-part taxon-name-part-type="genus" reg="Paussus">P.</tp:taxon-name-part><tp:taxon-name-part taxon-name-part-type="species" reg="minutulus">minutulus</tp:taxon-name-part></tp:taxon-name></italic> sp.n. was taken by a pitfall trap which also caught ants of the following taxa: <italic><tp:taxon-name><tp:taxon-name-part taxon-name-part-type="genus" reg="Camponotus">Camponotus</tp:taxon-name-part><tp:taxon-name-part taxon-name-part-type="species" reg="aegyptiacus">aegyptiacus</tp:taxon-name-part></tp:taxon-name></italic> Emery, 1915; <italic><tp:taxon-name><tp:taxon-name-part taxon-name-part-type="genus" reg="Messor">Messor</tp:taxon-name-part><tp:taxon-name-part taxon-name-part-type="species" reg="ebeninus">ebeninus</tp:taxon-name-part></tp:taxon-name></italic> Santschi, 1927; <italic><tp:taxon-name><tp:taxon-name-part taxon-name-part-type="genus" reg="Monomorium">Monomorium</tp:taxon-name-part><tp:taxon-name-part taxon-name-part-type="species" reg="jizane">jizane</tp:taxon-name-part></tp:taxon-name></italic> Collingwood &amp; Agosti, 1996; <italic><tp:taxon-name><tp:taxon-name-part taxon-name-part-type="genus" reg="Pheidole">Pheidole</tp:taxon-name-part></tp:taxon-name></italic> Westwood, 1839, sp.; <italic><tp:taxon-name><tp:taxon-name-part taxon-name-part-type="genus" reg="Tetramorium">Tetramorium</tp:taxon-name-part><tp:taxon-name-part taxon-name-part-type="species" reg="simillimum">simillimum</tp:taxon-name-part></tp:taxon-name></italic> Smith, 1851) and <italic><tp:taxon-name><tp:taxon-name-part taxon-name-part-type="genus" reg="Tetramorium">Tetramorium</tp:taxon-name-part><tp:taxon-name-part taxon-name-part-type="species" reg="sericeiventre">sericeiventre</tp:taxon-name-part></tp:taxon-name></italic> Emery, 1877. Members of all these genera are known as host of one or more species of <tp:taxon-name><tp:taxon-name-part taxon-name-part-type="tribe">Paussini</tp:taxon-name-part></tp:taxon-name> (<xref ref-type="bibr" rid="B20">Geiselhardt et al. 2007</xref>). <italic><tp:taxon-name><tp:taxon-name-part taxon-name-part-type="genus" reg="Paussus">Paussus</tp:taxon-name-part><tp:taxon-name-part taxon-name-part-type="species" reg="minutulus">minutulus</tp:taxon-name-part></tp:taxon-name></italic> sp.n. forms part of the Afrotropical <italic><tp:taxon-name><tp:taxon-name-part taxon-name-part-type="genus" reg="Paussus">P.</tp:taxon-name-part><tp:taxon-name-part taxon-name-part-type="species" reg="cucullatus">cucullatus</tp:taxon-name-part></tp:taxon-name></italic> species group, of which several members are known to be associated with <italic><tp:taxon-name><tp:taxon-name-part taxon-name-part-type="genus" reg="Pheidole">Pheidole</tp:taxon-name-part></tp:taxon-name></italic> sp., including the Arabian <italic><tp:taxon-name><tp:taxon-name-part taxon-name-part-type="genus" reg="Paussus">P.</tp:taxon-name-part><tp:taxon-name-part taxon-name-part-type="species" reg="rougemontianus">rougemontianus</tp:taxon-name-part></tp:taxon-name></italic> (see, for example, <xref ref-type="bibr" rid="B32">Luna de Carvalho 1989</xref>).</p></tp:treatment-sec><tp:treatment-sec sec-type="remarks" id="SECID0ED1CI"><title>Remarks.</title><p>The new species is assigned to <tp:taxon-name><tp:taxon-name-part taxon-name-part-type="genus" reg="Paussus">Paussus</tp:taxon-name-part><tp:taxon-name-part taxon-name-part-type="infraspecific-rank">subgenus</tp:taxon-name-part><tp:taxon-name-part taxon-name-part-type="subgenus" reg="Hylotorus">Hylotorus</tp:taxon-name-part></tp:taxon-name> Dalman, 1823, according to the phylogenetically based classification of <xref ref-type="bibr" rid="B46">Robertson and Moore (2016)</xref> (see <xref ref-type="bibr" rid="B39">Nagel et al. 2017a</xref>). The description of <italic><tp:taxon-name><tp:taxon-name-part taxon-name-part-type="genus" reg="Paussus">P.</tp:taxon-name-part><tp:taxon-name-part taxon-name-part-type="species" reg="minutulus">minutulus</tp:taxon-name-part></tp:taxon-name></italic> sp.n. given above agrees generally well the diagnosis and characters used in the key provided by <xref ref-type="bibr" rid="B46">Robertson and Moore (2016)</xref> and their subgenus description. The labial palpomere III is longer and narrower than described as usual for the Subgenus <tp:taxon-name><tp:taxon-name-part taxon-name-part-type="genus" reg="Paussus"/><tp:taxon-name-part taxon-name-part-type="subgenus" reg="Hylotorus">Hylotorus</tp:taxon-name-part></tp:taxon-name>, yet still within the range of variation of this character, and similar to <italic><tp:taxon-name><tp:taxon-name-part taxon-name-part-type="genus" reg="Paussus">P.</tp:taxon-name-part><tp:taxon-name-part taxon-name-part-type="species" reg="abditus">abditus</tp:taxon-name-part></tp:taxon-name></italic> Nagel, 2018 in <xref ref-type="bibr" rid="B3">Abdel-Dayem et al. (2018)</xref>. The lacinia was not dissected. The fringed setae are conspicuous, despite their tiny size. Sometimes, individuals of a few <italic><tp:taxon-name><tp:taxon-name-part taxon-name-part-type="genus" reg="Paussus">Paussus</tp:taxon-name-part></tp:taxon-name></italic> species were found to show the same type of setae with both split and unsplit apices. In these cases, the splitting is most probably an artifact caused by a treatment during or after collecting (use of certain chemicals in the killing bottle or relaxing chamber, for example). In <italic><tp:taxon-name><tp:taxon-name-part taxon-name-part-type="genus" reg="Paussus">P.</tp:taxon-name-part><tp:taxon-name-part taxon-name-part-type="species" reg="minutulus">minutulus</tp:taxon-name-part></tp:taxon-name></italic> sp.n. this particular shape is obviously an intrinsic character, because they are alike at all body parts where they occur.</p><!--PageBreak--><p><italic><tp:taxon-name><tp:taxon-name-part taxon-name-part-type="genus" reg="Paussus">Paussus</tp:taxon-name-part><tp:taxon-name-part taxon-name-part-type="species" reg="minutulus">minutulus</tp:taxon-name-part></tp:taxon-name></italic> sp.n. forms part of the <italic><tp:taxon-name><tp:taxon-name-part taxon-name-part-type="genus" reg="Paussus">P.</tp:taxon-name-part><tp:taxon-name-part taxon-name-part-type="species" reg="cucullatus">cucullatus</tp:taxon-name-part></tp:taxon-name></italic> group <italic>sensu lato</italic> and is most similar to and possibly part of the same clade as <italic><tp:taxon-name><tp:taxon-name-part taxon-name-part-type="genus" reg="Paussus">P.</tp:taxon-name-part><tp:taxon-name-part taxon-name-part-type="species" reg="abditus">abditus</tp:taxon-name-part></tp:taxon-name></italic> Nagel, 2018 in <xref ref-type="bibr" rid="B3">Abdel-Dayem et al. (2018)</xref> (SA) and <italic><tp:taxon-name><tp:taxon-name-part taxon-name-part-type="genus" reg="Paussus">P.</tp:taxon-name-part><tp:taxon-name-part taxon-name-part-type="species" reg="rougemontianus">rougemontianus</tp:taxon-name-part></tp:taxon-name></italic> Lorenz, 1998 (Yemen) (replacement name for <italic><tp:taxon-name><tp:taxon-name-part taxon-name-part-type="genus" reg="Cochliopaussus">Cochliopaussus</tp:taxon-name-part><tp:taxon-name-part taxon-name-part-type="species" reg="rougemonti">rougemonti</tp:taxon-name-part></tp:taxon-name></italic> Luna de Carvalho, 1989). It differs from <italic><tp:taxon-name><tp:taxon-name-part taxon-name-part-type="genus" reg="Paussus">P.</tp:taxon-name-part><tp:taxon-name-part taxon-name-part-type="species" reg="abditus">abditus</tp:taxon-name-part></tp:taxon-name></italic> by the slightly shorter pronotum, the less compressed and dilated hind leg, the absence of a distinct subbasal antennal trichome, the smaller extension of the excavation at the posterior antennal club, the large, thick, apically truncated posterior basal projection of the antennal club, the presence of fringed setae, and the clearly marked, distinct cephalic orifices.</p><p>It differs from <italic><tp:taxon-name><tp:taxon-name-part taxon-name-part-type="genus" reg="Paussus">P.</tp:taxon-name-part><tp:taxon-name-part taxon-name-part-type="species" reg="rougemontianus">rougemontianus</tp:taxon-name-part></tp:taxon-name></italic> by the slightly shorter pronotum, the less compressed and dilated hind leg, the absence of a distinct subbasal antennal trichome, the dorsal hind margin of the antennal club retracted, the presence of fringed setae, and, above all, the large, thick, apically truncated posterior basal projection of the antennal club in the new species. The new species differs from the little-known Ethiopian <italic><tp:taxon-name><tp:taxon-name-part taxon-name-part-type="genus" reg="Paussus">P.</tp:taxon-name-part><tp:taxon-name-part taxon-name-part-type="species" reg="cyathiger">cyathiger</tp:taxon-name-part></tp:taxon-name></italic> Raffray, 1886, among others, by the long, thin peg-like posterior basal angle of the antennal club, and the longitudinal crescent margin at the external part of the cephalic pores of the latter (see <xref ref-type="bibr" rid="B3">Abdel-Dayem et al. 2018</xref>).</p><p>It is the smallest known Arabian <italic><tp:taxon-name><tp:taxon-name-part taxon-name-part-type="genus" reg="Paussus">Paussus</tp:taxon-name-part></tp:taxon-name></italic> and at the same time it is among the smallest <italic><tp:taxon-name><tp:taxon-name-part taxon-name-part-type="genus" reg="Paussus">Paussus</tp:taxon-name-part></tp:taxon-name></italic> at global scale (smallest measurements 3.3–3.5 mm total body length): <tp:taxon-name><tp:taxon-name-part taxon-name-part-type="genus" reg="Paussus">Paussus</tp:taxon-name-part> (<tp:taxon-name-part taxon-name-part-type="infraspecific-rank">Subg.</tp:taxon-name-part><tp:taxon-name-part taxon-name-part-type="subgenus" reg="incertae">incertae</tp:taxon-name-part><tp:taxon-name-part taxon-name-part-type="species" reg="sedis">sedis</tp:taxon-name-part>) <tp:taxon-name-part taxon-name-part-type="species" reg="exiguus">exiguus</tp:taxon-name-part></tp:taxon-name> Reichensperger, 1929, Sudan; <tp:taxon-name><tp:taxon-name-part taxon-name-part-type="genus" reg="Paussus">P.</tp:taxon-name-part> (<tp:taxon-name-part taxon-name-part-type="subgenus" reg="Anapaussus">Anapaussus</tp:taxon-name-part>) <tp:taxon-name-part taxon-name-part-type="species" reg="asperulus">asperulus</tp:taxon-name-part></tp:taxon-name> Fairmaire, 1898, Madagascar; <tp:taxon-name><tp:taxon-name-part taxon-name-part-type="genus" reg="Paussus">P.</tp:taxon-name-part> (<tp:taxon-name-part taxon-name-part-type="subgenus" reg="Anapaussus">Anapaussus</tp:taxon-name-part>) <tp:taxon-name-part taxon-name-part-type="species" reg="pipitzi">pipitzi</tp:taxon-name-part></tp:taxon-name> Dohrn, 1884 [ssp. <tp:taxon-name><tp:taxon-name-part taxon-name-part-type="genus" reg="Anapaussus"/><tp:taxon-name-part taxon-name-part-type="species" reg="pipitzi"/><tp:taxon-name-part taxon-name-part-type="subspecies" reg="pictor">pictor</tp:taxon-name-part></tp:taxon-name> Reichensperger, 1922, and possibly further subspecies], Madagascar and <tp:taxon-name><tp:taxon-name-part taxon-name-part-type="genus" reg="Paussus">P.</tp:taxon-name-part> (<tp:taxon-name-part taxon-name-part-type="subgenus" reg="Edaphopaussus">Edaphopaussus</tp:taxon-name-part>) <tp:taxon-name-part taxon-name-part-type="species" reg="favieri">favieri</tp:taxon-name-part></tp:taxon-name> Fairmaire, 1851, southwestern Europe and northwestern North Africa).</p><p>The Arabian Peninsula and adjacent regions harbour ten (with <italic><tp:taxon-name><tp:taxon-name-part taxon-name-part-type="genus" reg="Paussus">P.</tp:taxon-name-part><tp:taxon-name-part taxon-name-part-type="species" reg="minutulus">minutulus</tp:taxon-name-part></tp:taxon-name></italic> sp.n. included) species of <tp:taxon-name><tp:taxon-name-part taxon-name-part-type="subfamily">Paussinae</tp:taxon-name-part></tp:taxon-name>, all members of the genus <italic><tp:taxon-name><tp:taxon-name-part taxon-name-part-type="genus" reg="Paussus">Paussus</tp:taxon-name-part></tp:taxon-name></italic> Linnaeus, 1775 (see <xref ref-type="bibr" rid="B40">Nagel et al. 2017b</xref>; <xref ref-type="bibr" rid="B3">Abdel-Dayem et al. 2018</xref>). The following eight species have been recorded from the montane ecoregion of southwestern SA and Yemen (linked to the Eastern Afromontane Highlands Hotspot, see <xref ref-type="bibr" rid="B36">Mittermeier et al. 2004</xref>). The presence of all of them is in line with the zoogeographical affiliation of southwestern Arabian Peninsula to the Afrotropical Region: <italic><tp:taxon-name><tp:taxon-name-part taxon-name-part-type="genus" reg="Paussus">Paussus</tp:taxon-name-part><tp:taxon-name-part taxon-name-part-type="species" reg="abditus">abditus</tp:taxon-name-part></tp:taxon-name></italic> Nagel, 2018 (END_SA); <italic><tp:taxon-name><tp:taxon-name-part taxon-name-part-type="genus" reg="Paussus">P.</tp:taxon-name-part><tp:taxon-name-part taxon-name-part-type="species" reg="arabicus">arabicus</tp:taxon-name-part></tp:taxon-name></italic> Raffray, 1886 (AFR_SAR); <italic><tp:taxon-name><tp:taxon-name-part taxon-name-part-type="genus" reg="Paussus">P.</tp:taxon-name-part><tp:taxon-name-part taxon-name-part-type="species" reg="brittoni">brittoni</tp:taxon-name-part></tp:taxon-name></italic> Reichensperger, 1957 (END_YE); <italic><tp:taxon-name><tp:taxon-name-part taxon-name-part-type="genus" reg="Paussus">P.</tp:taxon-name-part><tp:taxon-name-part taxon-name-part-type="species" reg="cephalotes">cephalotes</tp:taxon-name-part></tp:taxon-name></italic> Raffray, 1886 (END_AR); <italic><tp:taxon-name><tp:taxon-name-part taxon-name-part-type="genus" reg="Paussus">P.</tp:taxon-name-part><tp:taxon-name-part taxon-name-part-type="species" reg="cirenaicus">cirenaicus</tp:taxon-name-part></tp:taxon-name></italic> Fiori, 1914 (PAL_SAR); <italic><tp:taxon-name><tp:taxon-name-part taxon-name-part-type="genus" reg="Paussus">P.</tp:taxon-name-part><tp:taxon-name-part taxon-name-part-type="species" reg="minutulus">minutulus</tp:taxon-name-part></tp:taxon-name></italic> Nagel &amp; Rasool, sp.n. (END_SA); <italic><tp:taxon-name><tp:taxon-name-part taxon-name-part-type="genus" reg="Paussus">P.</tp:taxon-name-part><tp:taxon-name-part taxon-name-part-type="species" reg="rougemontianus">rougemontianus</tp:taxon-name-part></tp:taxon-name></italic> Lorenz, 1998 (END_YE) and <italic><tp:taxon-name><tp:taxon-name-part taxon-name-part-type="genus" reg="Paussus">P.</tp:taxon-name-part><tp:taxon-name-part taxon-name-part-type="species" reg="thomsonii">thomsonii</tp:taxon-name-part></tp:taxon-name></italic> Reiche, 1860 (PAL_AFR_SAR).</p></tp:treatment-sec><ref-list><ref id="B46"><mixed-citation xmlns:xlink="http://www.w3.org/1999/xlink" xlink:type="simple"><person-group><name name-style="western"><surname>Robertson</surname><given-names>JR</given-names></name><name name-style="western"><surname>Moore</surname><given-names>W</given-names></name></person-group> (<year>2016</year>) <article-title>Phylogeny of <tp:taxon-name><tp:taxon-name-part taxon-name-part-type="genus">Paussus</tp:taxon-name-part></tp:taxon-name> L. (<tp:taxon-name><tp:taxon-name-part taxon-name-part-type="family">Carabidae</tp:taxon-name-part></tp:taxon-name>: <tp:taxon-name><tp:taxon-name-part taxon-name-part-type="subfamily">Paussinae</tp:taxon-name-part></tp:taxon-name>): unravelling morphological convergence associated with myrmecophilous life histories.</article-title><source>Systematic Entomology</source><volume>42</volume>(<issue>1</issue>): <fpage>134</fpage>–<lpage>170</lpage>. <ext-link xlink:type="simple" ext-link-type="doi" xlink:href="10.1111/syen.12205">https://doi.org/10.1111/syen.12205</ext-link> [“January 2017” but first published online: 28 September 2016, see p. 170, footer]</mixed-citation></ref><ref id="B20"><mixed-citation xmlns:xlink="http://www.w3.org/1999/xlink" xlink:type="simple"><person-group><name name-style="western"><surname>Geiselhardt</surname><given-names>SF</given-names></name><name name-style="western"><surname>Peschke</surname><given-names>K</given-names></name><name name-style="western"><surname>Nagel</surname><given-names>P</given-names></name></person-group> (<year>2007</year>) <article-title>A review of myrmecophily in ant nest beetles (<tp:taxon-name><tp:taxon-name-part taxon-name-part-type="order">Coleoptera</tp:taxon-name-part></tp:taxon-name>: <tp:taxon-name><tp:taxon-name-part taxon-name-part-type="family">Carabidae</tp:taxon-name-part></tp:taxon-name>: <tp:taxon-name><tp:taxon-name-part taxon-name-part-type="subfamily">Paussinae</tp:taxon-name-part></tp:taxon-name>): linking early observations with recent findings.</article-title><source>Naturwissenschaften</source><volume>94</volume>(<issue>11</issue>): <fpage>871</fpage>–<lpage>89</lpage>. <ext-link xlink:type="simple" ext-link-type="doi" xlink:href="10.1007/s00114-007-0271-x">https://doi.org/10.1007/s00114-007-0271-x</ext-link></mixed-citation></ref><ref id="B32"><mixed-citation xmlns:xlink="http://www.w3.org/1999/xlink" xlink:type="simple"><person-group><name name-style="western"><surname>Luna de Carvalho</surname><given-names>E</given-names></name></person-group> (<year>1989</year>) Essai monographique des Coléoptères Protopaussines et Paussines. Memórias do Instituto de Investigação Científica Tropical 2(70)[1987]: 1–1028. <ext-link xlink:type="simple" ext-link-type="uri" xlink:href="https://searchworks.stanford.edu/view/2405152">https://searchworks.stanford.edu/view/2405152</ext-link></mixed-citation></ref><ref id="B39"><mixed-citation xmlns:xlink="http://www.w3.org/1999/xlink" xlink:type="simple"><person-group><name name-style="western"><surname>Nagel</surname><given-names>P</given-names></name><name name-style="western"><surname>Robertson</surname><given-names>JA</given-names></name><name name-style="western"><surname>Moore</surname><given-names>W</given-names></name></person-group> (<year>2017a</year>) <article-title>New Nomenclatural and Taxonomic Acts, and Comments. <tp:taxon-name><tp:taxon-name-part taxon-name-part-type="family">Carabidae</tp:taxon-name-part></tp:taxon-name>: <tp:taxon-name><tp:taxon-name-part taxon-name-part-type="subfamily">Paussinae</tp:taxon-name-part></tp:taxon-name>: <tp:taxon-name><tp:taxon-name-part taxon-name-part-type="tribe">Paussini</tp:taxon-name-part></tp:taxon-name>.</article-title> In: <person-group><name name-style="western"><surname>Löbl</surname><given-names>I</given-names></name><name name-style="western"><surname>Löbl</surname><given-names>D</given-names></name></person-group> (<role>Eds</role>) <issue-title>Catalogue of Palaearctic Coleoptera.</issue-title><source>Vol.1. <tp:taxon-name><tp:taxon-name-part taxon-name-part-type="suborder">Archostemata</tp:taxon-name-part></tp:taxon-name><tp:taxon-name><tp:taxon-name-part taxon-name-part-type="suborder">Myxophaga</tp:taxon-name-part></tp:taxon-name><tp:taxon-name><tp:taxon-name-part taxon-name-part-type="suborder">Adephaga</tp:taxon-name-part></tp:taxon-name>, Revised and Updated Edition. Leiden, Boston, Brill</source>, <fpage>12</fpage>–<lpage>18</lpage>.</mixed-citation></ref><ref id="B3"><mixed-citation xmlns:xlink="http://www.w3.org/1999/xlink" xlink:type="simple"><person-group><name name-style="western"><surname>Abdel-Dayem</surname><given-names>MS</given-names></name><name name-style="western"><surname>Rasool</surname><given-names>I</given-names></name><name name-style="western"><surname>Elgharbawy</surname><given-names>AA</given-names></name><name name-style="western"><surname>Nagel</surname><given-names>P</given-names></name><name name-style="western"><surname>Aldhafer</surname><given-names>HM</given-names></name></person-group> (<year>2018</year>) <article-title>Faunistic inventory and zoogeographical analysis of the ground beetles (<tp:taxon-name><tp:taxon-name-part taxon-name-part-type="order">Coleoptera</tp:taxon-name-part></tp:taxon-name>, <tp:taxon-name><tp:taxon-name-part taxon-name-part-type="family">Carabidae</tp:taxon-name-part></tp:taxon-name>) of Garf Raydah Nature Reserve, Southwestern of Saudi Arabia, and description of a new species of <tp:taxon-name><tp:taxon-name-part taxon-name-part-type="subfamily">Paussinae</tp:taxon-name-part></tp:taxon-name>.</article-title><source>Zootaxa</source><volume>4514</volume>(<issue>3</issue>): <fpage>341</fpage>–<lpage>371</lpage>. <ext-link xlink:type="simple" ext-link-type="doi" xlink:href="10.11646/zootaxa.4514.3.3">https://doi.org/10.11646/zootaxa.4514.3.3</ext-link></mixed-citation></ref><ref id="B40"><mixed-citation xmlns:xlink="http://www.w3.org/1999/xlink" xlink:type="simple"><person-group><name name-style="western"><surname>Nagel</surname><given-names>P</given-names></name><name name-style="western"><surname>Robertson</surname><given-names>JA</given-names></name><name name-style="western"><surname>Moore</surname><given-names>W</given-names></name></person-group> (<year>2017b</year>) <article-title>Catalogue. Subfamily <tp:taxon-name><tp:taxon-name-part taxon-name-part-type="subfamily">Paussinae</tp:taxon-name-part></tp:taxon-name> Latreille, 1806.</article-title> In: <person-group><name name-style="western"><surname>Löbl</surname><given-names>I</given-names></name><name name-style="western"><surname>Löbl</surname><given-names>D</given-names></name></person-group> (<role>Eds</role>) <issue-title>Catalogue of Palaearctic Coleoptera.</issue-title><source>Vol. 1. <tp:taxon-name><tp:taxon-name-part taxon-name-part-type="suborder">Archostemata</tp:taxon-name-part></tp:taxon-name><tp:taxon-name><tp:taxon-name-part taxon-name-part-type="suborder">Myxophaga</tp:taxon-name-part></tp:taxon-name><tp:taxon-name><tp:taxon-name-part taxon-name-part-type="suborder">Adephaga</tp:taxon-name-part></tp:taxon-name>, Revised and Updated Edition. Brill, Leiden/Boston</source>, <fpage>466</fpage>–<lpage>470</lpage>.</mixed-citation></ref><ref id="B36"><mixed-citation xmlns:xlink="http://www.w3.org/1999/xlink" xlink:type="simple"><person-group><name name-style="western"><surname>Mittermeier</surname><given-names>RA</given-names></name><name name-style="western"><surname>Robles-Gil</surname><given-names>P</given-names></name><name name-style="western"><surname>Hoffmann</surname><given-names>M</given-names></name><name name-style="western"><surname>Pilgrim</surname><given-names>J D</given-names></name><name name-style="western"><surname>Brooks</surname><given-names>TB</given-names></name><name name-style="western"><surname>Mittermeier</surname><given-names>CG</given-names></name><name name-style="western"><surname>Lamoreux</surname><given-names>JL</given-names></name><name name-style="western"><surname>Fonseca</surname><given-names>GAB</given-names></name></person-group> (<year>2004</year>) <source>Hotspots Revisited: Earth’s Biologically Richest and Most Endangered Ecoregions.</source><publisher-name>CEMEX</publisher-name>, <publisher-loc>Mexico</publisher-loc>, <size units="page">392 pp</size>.</mixed-citation></ref></ref-list></tp:taxon-treatment>
