# Supplementary material for: The Carabidae (Coleoptera) of Shada Al-A’Ala Nature Reserve, Southwestern Saudi Arabia, with description of a new species of Paussinae
Source: Zookeys. 2019 Jan 3;(812):93–131. doi: 10.3897/zookeys.812.30937 (PMC6328528; doi:10.3897/zookeys.812.30937)
Supplement: XML Treatment for Dyschirius chalybeus gibbifrons [file zookeys.812.30937-treatment52.xml]

<!DOCTYPE tp:taxon-treatment
  PUBLIC "-//TaxonX//DTD Taxonomic Treatment Publishing DTD v0 20100105//EN" "tax-treatment-NSO.dtd">
<tp:taxon-treatment xmlns:tp="http://www.plazi.org/taxpub"><tp:treatment-meta><kwd-group><label>Taxon classification</label><kwd><named-content xmlns:xlink="http://www.w3.org/1999/xlink" content-type="kingdom">Animalia</named-content></kwd><kwd><named-content xmlns:xlink="http://www.w3.org/1999/xlink" content-type="order">Coleoptera</named-content></kwd><kwd><named-content xmlns:xlink="http://www.w3.org/1999/xlink" content-type="family">Carabidae</named-content></kwd></kwd-group><mixed-citation publication-type="journal"><person-group><name><surname>Abdel-Dayem</surname><given-names>Mahmoud S.</given-names></name><name><surname>Elgharbawy</surname><given-names>Ali A.</given-names></name><name><surname>Rasool</surname><given-names>Iftekhar</given-names></name><name><surname>Nagel</surname><given-names>Peter</given-names></name><name><surname>Aldhafer</surname><given-names>Hathal M.</given-names></name></person-group><article-title>The <tp:taxon-name><tp:taxon-name-part taxon-name-part-type="family">Carabidae</tp:taxon-name-part></tp:taxon-name> (<tp:taxon-name><tp:taxon-name-part taxon-name-part-type="order">Coleoptera</tp:taxon-name-part></tp:taxon-name>) of Shada Al-A’Ala Nature Reserve, Southwestern Saudi Arabia, with description of a new species of <tp:taxon-name><tp:taxon-name-part taxon-name-part-type="subfamily">Paussinae</tp:taxon-name-part></tp:taxon-name></article-title><source>Zookeys</source><day>3</day><month>1</month><year>2019</year><volume>2019</volume><issue>812</issue><fpage>93</fpage><lpage>131</lpage><pub-id pub-id-type="doi">10.3897/zookeys.812.30937</pub-id></mixed-citation></tp:treatment-meta><tp:nomenclature><tp:taxon-name>
                  <tp:taxon-name-part taxon-name-part-type="genus" reg="Dyschirius">Dyschirius</tp:taxon-name-part>
                  <tp:taxon-name-part taxon-name-part-type="species" reg="chalybeus">chalybeus</tp:taxon-name-part>
                  <tp:taxon-name-part taxon-name-part-type="subspecies" reg="gibbifrons">gibbifrons</tp:taxon-name-part>
                </tp:taxon-name><tp:taxon-authority>Apfelbeck, 1899</tp:taxon-authority></tp:nomenclature><tp:treatment-sec sec-type="material" id="SECID0EPQDI"><title>Material examined.</title><p>825 m: 15.XI.2015, <abbrev xmlns:xlink="http://www.w3.org/1999/xlink" xlink:title="light traps" id="ABBRID0EVQDI" xlink:type="simple">LT</abbrev>., 1 ex. 851 m: 15.XI.2015, <abbrev xmlns:xlink="http://www.w3.org/1999/xlink" xlink:title="light traps" id="ABBRID0EZQDI" xlink:type="simple">LT</abbrev>., 1 ex. 892 m: 16.II.2014, <abbrev xmlns:xlink="http://www.w3.org/1999/xlink" xlink:title="light traps" id="ABBRID0E4QDI" xlink:type="simple">LT</abbrev>, 1 ex; 23.IV.2014, <abbrev xmlns:xlink="http://www.w3.org/1999/xlink" xlink:title="light traps" id="ABBRID0EBRDI" xlink:type="simple">LT</abbrev>, 1 ex; 15.XI.2015, <abbrev xmlns:xlink="http://www.w3.org/1999/xlink" xlink:title="light traps" id="ABBRID0EFRDI" xlink:type="simple">LT</abbrev>, 2 exs. 1225 m, 17.X.2014, <abbrev xmlns:xlink="http://www.w3.org/1999/xlink" xlink:title="light traps" id="ABBRID0EJRDI" xlink:type="simple">LT</abbrev>, 4 exs. 1,325 m: 02.IX.2015, <abbrev xmlns:xlink="http://www.w3.org/1999/xlink" xlink:title="light traps" id="ABBRID0ENRDI" xlink:type="simple">LT</abbrev>, 2 exs; 17.X.2014, <abbrev xmlns:xlink="http://www.w3.org/1999/xlink" xlink:title="light traps" id="ABBRID0ERRDI" xlink:type="simple">LT</abbrev>, 11 exs; 14.XI.2015, <abbrev xmlns:xlink="http://www.w3.org/1999/xlink" xlink:title="light traps" id="ABBRID0EVRDI" xlink:type="simple">LT</abbrev>. 12 exs. 1,474 m: 15.II.2014, <abbrev xmlns:xlink="http://www.w3.org/1999/xlink" xlink:title="light traps" id="ABBRID0EZRDI" xlink:type="simple">LT</abbrev>, 1 ex; 14.XI.2015, <abbrev xmlns:xlink="http://www.w3.org/1999/xlink" xlink:title="light traps" id="ABBRID0E4RDI" xlink:type="simple">LT</abbrev>., 1 ex. PAL_SAR species.</p></tp:treatment-sec><tp:treatment-sec sec-type="distribution" id="SECID0EBSDI"><title>General distribution and zoogeography.</title><p>AL, AT, AZ, BG, CZ, GE, GR, IL, IR, IT, MD, RO, RS, RU (South European Territory), SA (<xref ref-type="bibr" rid="B11">Balkenohl 1994</xref>), SK, TM, TR, UA. PAL_SAR species.</p></tp:treatment-sec><tp:treatment-sec sec-type="Published records" id="SECID0ELSDI"><title>Published records.</title><p>Asir (<xref ref-type="bibr" rid="B3">Abdel-Dayem et al. 2018</xref>), Baha (<xref ref-type="bibr" rid="B11">Balkenohl 1994</xref>).</p><!--PageBreak--></tp:treatment-sec><tp:treatment-sec sec-type="remarks" id="SECID0E1SDI"><title>Remarks.</title><p>A frequent species that was recorded during all seasons with more individuals were collected during autumn. The adults were caught using light traps set in <italic><tp:taxon-name><tp:taxon-name-part taxon-name-part-type="genus" reg="Acacia">Acacia</tp:taxon-name-part></tp:taxon-name></italic> thorn woodlands. Michael Balkenohl, Ali Elgharbawy and Mahmoud Abdel-Dayem identified this species.</p></tp:treatment-sec><ref-list><ref id="B11"><mixed-citation xmlns:xlink="http://www.w3.org/1999/xlink" xlink:type="simple"><person-group><name name-style="western"><surname>Balkenohl</surname><given-names>M</given-names></name></person-group> (<year>1994</year>) <article-title>The subfamily <tp:taxon-name><tp:taxon-name-part taxon-name-part-type="subfamily">Scaritinae</tp:taxon-name-part></tp:taxon-name> Bonelli, 1809 (<tp:taxon-name><tp:taxon-name-part taxon-name-part-type="order">Coleoptera</tp:taxon-name-part></tp:taxon-name>, <tp:taxon-name><tp:taxon-name-part taxon-name-part-type="family">Carabidae</tp:taxon-name-part></tp:taxon-name>) from Arabia.</article-title><source>Fauna of Saudi Arabia</source><volume>14</volume>: <fpage>59</fpage>–<lpage>70</lpage>. <ext-link xlink:type="simple" ext-link-type="uri" xlink:href="http://bionames.org/references/47071a3d72768c11857454130db409d4">http://bionames.org/references/47071a3d72768c11857454130db409d4</ext-link></mixed-citation></ref><ref id="B3"><mixed-citation xmlns:xlink="http://www.w3.org/1999/xlink" xlink:type="simple"><person-group><name name-style="western"><surname>Abdel-Dayem</surname><given-names>MS</given-names></name><name name-style="western"><surname>Rasool</surname><given-names>I</given-names></name><name name-style="western"><surname>Elgharbawy</surname><given-names>AA</given-names></name><name name-style="western"><surname>Nagel</surname><given-names>P</given-names></name><name name-style="western"><surname>Aldhafer</surname><given-names>HM</given-names></name></person-group> (<year>2018</year>) <article-title>Faunistic inventory and zoogeographical analysis of the ground beetles (<tp:taxon-name><tp:taxon-name-part taxon-name-part-type="order">Coleoptera</tp:taxon-name-part></tp:taxon-name>, <tp:taxon-name><tp:taxon-name-part taxon-name-part-type="family">Carabidae</tp:taxon-name-part></tp:taxon-name>) of Garf Raydah Nature Reserve, Southwestern of Saudi Arabia, and description of a new species of <tp:taxon-name><tp:taxon-name-part taxon-name-part-type="subfamily">Paussinae</tp:taxon-name-part></tp:taxon-name>.</article-title><source>Zootaxa</source><volume>4514</volume>(<issue>3</issue>): <fpage>341</fpage>–<lpage>371</lpage>. <ext-link xlink:type="simple" ext-link-type="doi" xlink:href="10.11646/zootaxa.4514.3.3">https://doi.org/10.11646/zootaxa.4514.3.3</ext-link></mixed-citation></ref></ref-list></tp:taxon-treatment>
