# Supplementary material for: The Carabidae (Coleoptera) of Shada Al-A’Ala Nature Reserve, Southwestern Saudi Arabia, with description of a new species of Paussinae
Source: Zookeys. 2019 Jan 3;(812):93–131. doi: 10.3897/zookeys.812.30937 (PMC6328528; doi:10.3897/zookeys.812.30937)
Supplement: XML Treatment for Scarites terricola aethiopicus [file zookeys.812.30937-treatment54.xml]

<!DOCTYPE tp:taxon-treatment
  PUBLIC "-//TaxonX//DTD Taxonomic Treatment Publishing DTD v0 20100105//EN" "tax-treatment-NSO.dtd">
<tp:taxon-treatment xmlns:tp="http://www.plazi.org/taxpub"><tp:treatment-meta><kwd-group><label>Taxon classification</label><kwd><named-content xmlns:xlink="http://www.w3.org/1999/xlink" content-type="kingdom">Animalia</named-content></kwd><kwd><named-content xmlns:xlink="http://www.w3.org/1999/xlink" content-type="order">Coleoptera</named-content></kwd><kwd><named-content xmlns:xlink="http://www.w3.org/1999/xlink" content-type="family">Carabidae</named-content></kwd></kwd-group><mixed-citation publication-type="journal"><person-group><name><surname>Abdel-Dayem</surname><given-names>Mahmoud S.</given-names></name><name><surname>Elgharbawy</surname><given-names>Ali A.</given-names></name><name><surname>Rasool</surname><given-names>Iftekhar</given-names></name><name><surname>Nagel</surname><given-names>Peter</given-names></name><name><surname>Aldhafer</surname><given-names>Hathal M.</given-names></name></person-group><article-title>The <tp:taxon-name><tp:taxon-name-part taxon-name-part-type="family">Carabidae</tp:taxon-name-part></tp:taxon-name> (<tp:taxon-name><tp:taxon-name-part taxon-name-part-type="order">Coleoptera</tp:taxon-name-part></tp:taxon-name>) of Shada Al-A’Ala Nature Reserve, Southwestern Saudi Arabia, with description of a new species of <tp:taxon-name><tp:taxon-name-part taxon-name-part-type="subfamily">Paussinae</tp:taxon-name-part></tp:taxon-name></article-title><source>Zookeys</source><day>3</day><month>1</month><year>2019</year><volume>2019</volume><issue>812</issue><fpage>93</fpage><lpage>131</lpage><pub-id pub-id-type="doi">10.3897/zookeys.812.30937</pub-id></mixed-citation></tp:treatment-meta><tp:nomenclature><tp:taxon-name>
                  <tp:taxon-name-part taxon-name-part-type="genus" reg="Scarites">Scarites</tp:taxon-name-part>
                  <tp:taxon-name-part taxon-name-part-type="species" reg="terricola">terricola</tp:taxon-name-part>
                  <tp:taxon-name-part taxon-name-part-type="subspecies" reg="aethiopicus">aethiopicus</tp:taxon-name-part>
                </tp:taxon-name><tp:taxon-authority>Bänninger, 1933</tp:taxon-authority></tp:nomenclature><tp:treatment-sec sec-type="material" id="SECID0ENXDI"><title>Material examined.</title><p>471 m: 15.XI.2015, <abbrev xmlns:xlink="http://www.w3.org/1999/xlink" xlink:title="light traps" id="ABBRID0ETXDI" xlink:type="simple">LT</abbrev>, 1 ex; 10.XII.2014, <abbrev xmlns:xlink="http://www.w3.org/1999/xlink" xlink:title="handpicking" id="ABBRID0EXXDI" xlink:type="simple">HP</abbrev>, 1 ex.</p></tp:treatment-sec><tp:treatment-sec sec-type="distribution" id="SECID0E2XDI"><title>General distribution and zoogeography.</title><p>DZ, EG (Sinai), ER, ET, IL, OM, SA, YE. AFR_SAR species.</p></tp:treatment-sec><tp:treatment-sec sec-type="Published records" id="SECID0EAYDI"><title>Published records.</title><p>Baha, Eastern Province, Jizan, Madinah, Makkah, Riyadh (Britton 1948; <xref ref-type="bibr" rid="B11">Balkenohl 1994</xref>).</p></tp:treatment-sec><tp:treatment-sec sec-type="remarks" id="SECID0EKYDI"><title>Remarks.</title><p>A rare species collected during autumn at lower altitudes in <italic><tp:taxon-name><tp:taxon-name-part taxon-name-part-type="genus" reg="Acacia">Acacia</tp:taxon-name-part></tp:taxon-name></italic> thorn woodlands. The adults were caught along the edge of a freshwater stream by hand picking under stones and by using light traps. Michael Balkenohl, Ali Elgharbawy and Mahmoud Abdel-Dayem identified this species.</p></tp:treatment-sec><ref-list><ref id="B11"><mixed-citation xmlns:xlink="http://www.w3.org/1999/xlink" xlink:type="simple"><person-group><name name-style="western"><surname>Balkenohl</surname><given-names>M</given-names></name></person-group> (<year>1994</year>) <article-title>The subfamily <tp:taxon-name><tp:taxon-name-part taxon-name-part-type="subfamily">Scaritinae</tp:taxon-name-part></tp:taxon-name> Bonelli, 1809 (<tp:taxon-name><tp:taxon-name-part taxon-name-part-type="order">Coleoptera</tp:taxon-name-part></tp:taxon-name>, <tp:taxon-name><tp:taxon-name-part taxon-name-part-type="family">Carabidae</tp:taxon-name-part></tp:taxon-name>) from Arabia.</article-title><source>Fauna of Saudi Arabia</source><volume>14</volume>: <fpage>59</fpage>–<lpage>70</lpage>. <ext-link xlink:type="simple" ext-link-type="uri" xlink:href="http://bionames.org/references/47071a3d72768c11857454130db409d4">http://bionames.org/references/47071a3d72768c11857454130db409d4</ext-link></mixed-citation></ref></ref-list></tp:taxon-treatment>
