# Supplementary material for: The Carabidae (Coleoptera) of Shada Al-A’Ala Nature Reserve, Southwestern Saudi Arabia, with description of a new species of Paussinae
Source: Zookeys. 2019 Jan 3;(812):93–131. doi: 10.3897/zookeys.812.30937 (PMC6328528; doi:10.3897/zookeys.812.30937)
Supplement: XML Treatment for Bembidion atlanticum atlanticum [file zookeys.812.30937-treatment55.xml]

<!DOCTYPE tp:taxon-treatment
  PUBLIC "-//TaxonX//DTD Taxonomic Treatment Publishing DTD v0 20100105//EN" "tax-treatment-NSO.dtd">
<tp:taxon-treatment xmlns:tp="http://www.plazi.org/taxpub"><tp:treatment-meta><kwd-group><label>Taxon classification</label><kwd><named-content xmlns:xlink="http://www.w3.org/1999/xlink" content-type="kingdom">Animalia</named-content></kwd><kwd><named-content xmlns:xlink="http://www.w3.org/1999/xlink" content-type="order">Coleoptera</named-content></kwd><kwd><named-content xmlns:xlink="http://www.w3.org/1999/xlink" content-type="family">Carabidae</named-content></kwd></kwd-group><mixed-citation publication-type="journal"><person-group><name><surname>Abdel-Dayem</surname><given-names>Mahmoud S.</given-names></name><name><surname>Elgharbawy</surname><given-names>Ali A.</given-names></name><name><surname>Rasool</surname><given-names>Iftekhar</given-names></name><name><surname>Nagel</surname><given-names>Peter</given-names></name><name><surname>Aldhafer</surname><given-names>Hathal M.</given-names></name></person-group><article-title>The <tp:taxon-name><tp:taxon-name-part taxon-name-part-type="family">Carabidae</tp:taxon-name-part></tp:taxon-name> (<tp:taxon-name><tp:taxon-name-part taxon-name-part-type="order">Coleoptera</tp:taxon-name-part></tp:taxon-name>) of Shada Al-A’Ala Nature Reserve, Southwestern Saudi Arabia, with description of a new species of <tp:taxon-name><tp:taxon-name-part taxon-name-part-type="subfamily">Paussinae</tp:taxon-name-part></tp:taxon-name></article-title><source>Zookeys</source><day>3</day><month>1</month><year>2019</year><volume>2019</volume><issue>812</issue><fpage>93</fpage><lpage>131</lpage><pub-id pub-id-type="doi">10.3897/zookeys.812.30937</pub-id></mixed-citation></tp:treatment-meta><tp:nomenclature><tp:taxon-name>
                  <tp:taxon-name-part taxon-name-part-type="genus" reg="Bembidion">Bembidion</tp:taxon-name-part>
                  <tp:taxon-name-part taxon-name-part-type="species" reg="atlanticum">atlanticum</tp:taxon-name-part>
                  <tp:taxon-name-part taxon-name-part-type="subspecies" reg="atlanticum">atlanticum</tp:taxon-name-part>
                </tp:taxon-name><tp:taxon-authority>Wollaston, 1854</tp:taxon-authority></tp:nomenclature><tp:treatment-sec sec-type="material" id="SECID0EP1DI"><title>Material examined.</title><p>892 m, 16.II.2014, <abbrev xmlns:xlink="http://www.w3.org/1999/xlink" xlink:title="light traps" id="ABBRID0EV1DI" xlink:type="simple">LT</abbrev>, 1♂; 17.X.2014, <abbrev xmlns:xlink="http://www.w3.org/1999/xlink" xlink:title="light traps" id="ABBRID0EZ1DI" xlink:type="simple">LT</abbrev>, 1♀. 1,225 m: 02.IX.2015, <abbrev xmlns:xlink="http://www.w3.org/1999/xlink" xlink:title="light traps" id="ABBRID0E41DI" xlink:type="simple">LT</abbrev>, 1♀. 1,325 m: 15.XI.2015, <abbrev xmlns:xlink="http://www.w3.org/1999/xlink" xlink:title="light traps" id="ABBRID0EB2DI" xlink:type="simple">LT</abbrev>, 1♀. 1,611 m: 27.I.2015, <abbrev xmlns:xlink="http://www.w3.org/1999/xlink" xlink:title="light traps" id="ABBRID0EF2DI" xlink:type="simple">LT</abbrev>, 3♂, 1♀.</p></tp:treatment-sec><tp:treatment-sec sec-type="distribution" id="SECID0EJ2DI"><title>General distribution and zoogeography.</title><p>AE, AF, AM, AZ, BG, CV, CY, DZ, EG (including Sinai), FR, GE, GR, IL, IN, IQ, IR, KG, KZ, MA, MD, MR, <abbrev xmlns:xlink="http://www.w3.org/1999/xlink" xlink:title="malaise traps" id="ABBRID0EP2DI" xlink:type="simple">MT</abbrev>, <!--PageBreak-->NE, <abbrev xmlns:xlink="http://www.w3.org/1999/xlink" xlink:title="pitfall traps" id="ABBRID0EV2DI" xlink:type="simple">PT</abbrev>, RU (South European Territory), SA, SY, TD, TJ, TM, TN, TR, UA, UZ, YE. AFR_ORR_PAL_SAR species.</p></tp:treatment-sec><tp:treatment-sec sec-type="Published records" id="SECID0EZ2DI"><title>Published records.</title><p>Asir, Baha and Riyadh (Basilewsky 1979; <xref ref-type="bibr" rid="B18">El-Hawagry et al. 2013</xref>; <xref ref-type="bibr" rid="B3">Abdel-Dayem et al. 2018</xref>).</p></tp:treatment-sec><tp:treatment-sec sec-type="remarks" id="SECID0EH3DI"><title>Remarks.</title><p>A rare species that was collected during late summer, autumn, and winter by light trapping in <italic><tp:taxon-name><tp:taxon-name-part taxon-name-part-type="genus" reg="Acacia">Acacia</tp:taxon-name-part></tp:taxon-name></italic> thorn woodlands and Barbary fig shrub communities. Paolo Neri and Mahmoud Abdel-Dayem identified this subspecies.</p></tp:treatment-sec><ref-list><ref id="B18"><mixed-citation xmlns:xlink="http://www.w3.org/1999/xlink" xlink:type="simple"><person-group><name name-style="western"><surname>El-Hawagry</surname><given-names>MS</given-names></name><name name-style="western"><surname>Khalil</surname><given-names>MW</given-names></name><name name-style="western"><surname>Sharaf</surname><given-names>MR</given-names></name><name name-style="western"><surname>Fadl</surname><given-names>HH</given-names></name><name name-style="western"><surname>Aldawood</surname><given-names>AS</given-names></name></person-group> (<year>2013</year>) <article-title>A preliminary study on the insect fauna of Al–Baha Province, Saudi Arabia, with descriptions of two new species.</article-title><source>ZooKeys</source><volume>274</volume>: <fpage>1</fpage>–<lpage>88</lpage>. <ext-link xlink:type="simple" ext-link-type="doi" xlink:href="10.3897/zookeys.274.4529">https://doi.org/10.3897/zookeys.274.4529</ext-link></mixed-citation></ref><ref id="B3"><mixed-citation xmlns:xlink="http://www.w3.org/1999/xlink" xlink:type="simple"><person-group><name name-style="western"><surname>Abdel-Dayem</surname><given-names>MS</given-names></name><name name-style="western"><surname>Rasool</surname><given-names>I</given-names></name><name name-style="western"><surname>Elgharbawy</surname><given-names>AA</given-names></name><name name-style="western"><surname>Nagel</surname><given-names>P</given-names></name><name name-style="western"><surname>Aldhafer</surname><given-names>HM</given-names></name></person-group> (<year>2018</year>) <article-title>Faunistic inventory and zoogeographical analysis of the ground beetles (<tp:taxon-name><tp:taxon-name-part taxon-name-part-type="order">Coleoptera</tp:taxon-name-part></tp:taxon-name>, <tp:taxon-name><tp:taxon-name-part taxon-name-part-type="family">Carabidae</tp:taxon-name-part></tp:taxon-name>) of Garf Raydah Nature Reserve, Southwestern of Saudi Arabia, and description of a new species of <tp:taxon-name><tp:taxon-name-part taxon-name-part-type="subfamily">Paussinae</tp:taxon-name-part></tp:taxon-name>.</article-title><source>Zootaxa</source><volume>4514</volume>(<issue>3</issue>): <fpage>341</fpage>–<lpage>371</lpage>. <ext-link xlink:type="simple" ext-link-type="doi" xlink:href="10.11646/zootaxa.4514.3.3">https://doi.org/10.11646/zootaxa.4514.3.3</ext-link></mixed-citation></ref></ref-list></tp:taxon-treatment>
