# Supplementary material for: The Carabidae (Coleoptera) of Shada Al-A’Ala Nature Reserve, Southwestern Saudi Arabia, with description of a new species of Paussinae
Source: Zookeys. 2019 Jan 3;(812):93–131. doi: 10.3897/zookeys.812.30937 (PMC6328528; doi:10.3897/zookeys.812.30937)
Supplement: XML Treatment for Tachyura biblis [file zookeys.812.30937-treatment59.xml]

<!DOCTYPE tp:taxon-treatment
  PUBLIC "-//TaxonX//DTD Taxonomic Treatment Publishing DTD v0 20100105//EN" "tax-treatment-NSO.dtd">
<tp:taxon-treatment xmlns:tp="http://www.plazi.org/taxpub"><tp:treatment-meta><kwd-group><label>Taxon classification</label><kwd><named-content xmlns:xlink="http://www.w3.org/1999/xlink" content-type="kingdom">Animalia</named-content></kwd><kwd><named-content xmlns:xlink="http://www.w3.org/1999/xlink" content-type="order">Coleoptera</named-content></kwd><kwd><named-content xmlns:xlink="http://www.w3.org/1999/xlink" content-type="family">Carabidae</named-content></kwd></kwd-group><mixed-citation publication-type="journal"><person-group><name><surname>Abdel-Dayem</surname><given-names>Mahmoud S.</given-names></name><name><surname>Elgharbawy</surname><given-names>Ali A.</given-names></name><name><surname>Rasool</surname><given-names>Iftekhar</given-names></name><name><surname>Nagel</surname><given-names>Peter</given-names></name><name><surname>Aldhafer</surname><given-names>Hathal M.</given-names></name></person-group><article-title>The <tp:taxon-name><tp:taxon-name-part taxon-name-part-type="family">Carabidae</tp:taxon-name-part></tp:taxon-name> (<tp:taxon-name><tp:taxon-name-part taxon-name-part-type="order">Coleoptera</tp:taxon-name-part></tp:taxon-name>) of Shada Al-A’Ala Nature Reserve, Southwestern Saudi Arabia, with description of a new species of <tp:taxon-name><tp:taxon-name-part taxon-name-part-type="subfamily">Paussinae</tp:taxon-name-part></tp:taxon-name></article-title><source>Zookeys</source><day>3</day><month>1</month><year>2019</year><volume>2019</volume><issue>812</issue><fpage>93</fpage><lpage>131</lpage><pub-id pub-id-type="doi">10.3897/zookeys.812.30937</pub-id></mixed-citation></tp:treatment-meta><tp:nomenclature><tp:taxon-name>
                  <tp:taxon-name-part taxon-name-part-type="genus" reg="Tachyura">Tachyura</tp:taxon-name-part>
                  <tp:taxon-name-part taxon-name-part-type="species" reg="biblis">biblis</tp:taxon-name-part>
                </tp:taxon-name><tp:taxon-authority>(Britton, 1948)</tp:taxon-authority></tp:nomenclature><tp:treatment-sec sec-type="material" id="SECID0EIMAK"><title>Material examined.</title><p>471 m: 03.III.2015, <abbrev xmlns:xlink="http://www.w3.org/1999/xlink" xlink:title="light traps" id="ABBRID0EOMAK" xlink:type="simple">LT</abbrev>, 3 exs. 963 m: 03.XI.2013, <abbrev xmlns:xlink="http://www.w3.org/1999/xlink" xlink:title="handpicking" id="ABBRID0ESMAK" xlink:type="simple">HP</abbrev>, 1 ex. 1225 m, 02.III.2015, <abbrev xmlns:xlink="http://www.w3.org/1999/xlink" xlink:title="light traps" id="ABBRID0EWMAK" xlink:type="simple">LT</abbrev>, 6 exs; 05.V.2015, <abbrev xmlns:xlink="http://www.w3.org/1999/xlink" xlink:title="light traps" id="ABBRID0E1MAK" xlink:type="simple">LT</abbrev>, 2 exs. 1,325 m: 27.I.2015, <abbrev xmlns:xlink="http://www.w3.org/1999/xlink" xlink:title="light traps" id="ABBRID0E5MAK" xlink:type="simple">LT</abbrev>, 2 exs; 02.III.2015, <abbrev xmlns:xlink="http://www.w3.org/1999/xlink" xlink:title="light traps" id="ABBRID0ECNAK" xlink:type="simple">LT</abbrev>, 24 exs; 21.IV.2014, <abbrev xmlns:xlink="http://www.w3.org/1999/xlink" xlink:title="light traps" id="ABBRID0EGNAK" xlink:type="simple">LT</abbrev>, 2 exs; 05.V.2015, <abbrev xmlns:xlink="http://www.w3.org/1999/xlink" xlink:title="light traps" id="ABBRID0EKNAK" xlink:type="simple">LT</abbrev>, 19 exs; 23.VIII.2014, <abbrev xmlns:xlink="http://www.w3.org/1999/xlink" xlink:title="light traps" id="ABBRID0EONAK" xlink:type="simple">LT</abbrev>, 1 ex. 1,474 m: 27.I.2015, <abbrev xmlns:xlink="http://www.w3.org/1999/xlink" xlink:title="light traps" id="ABBRID0ESNAK" xlink:type="simple">LT</abbrev>, 1 ex; 02.III.2015, <abbrev xmlns:xlink="http://www.w3.org/1999/xlink" xlink:title="light traps" id="ABBRID0EWNAK" xlink:type="simple">LT</abbrev>, 14 exs; 05.V.2015, <abbrev xmlns:xlink="http://www.w3.org/1999/xlink" xlink:title="light traps" id="ABBRID0E1NAK" xlink:type="simple">LT</abbrev>, 8 exs. 1,563 m: 02.III.2015, <abbrev xmlns:xlink="http://www.w3.org/1999/xlink" xlink:title="light traps" id="ABBRID0E5NAK" xlink:type="simple">LT</abbrev>, 3 exs; 05.V.2015, <abbrev xmlns:xlink="http://www.w3.org/1999/xlink" xlink:title="light traps" id="ABBRID0ECOAK" xlink:type="simple">LT</abbrev>, 6 exs. 1,611 m: 02.III.2015, <abbrev xmlns:xlink="http://www.w3.org/1999/xlink" xlink:title="light traps" id="ABBRID0EGOAK" xlink:type="simple">LT</abbrev>, 2 exs; 21.IV.2014, <abbrev xmlns:xlink="http://www.w3.org/1999/xlink" xlink:title="light traps" id="ABBRID0EKOAK" xlink:type="simple">LT</abbrev>, 1 ex; 05.V.2015, <abbrev xmlns:xlink="http://www.w3.org/1999/xlink" xlink:title="light traps" id="ABBRID0EOOAK" xlink:type="simple">LT</abbrev>, 3 exs; 03.VI.2014, <abbrev xmlns:xlink="http://www.w3.org/1999/xlink" xlink:title="sweeping net" id="ABBRID0ESOAK" xlink:type="simple">SW</abbrev>, 1 ex; 27.VII.2015, <abbrev xmlns:xlink="http://www.w3.org/1999/xlink" xlink:title="light traps" id="ABBRID0EWOAK" xlink:type="simple">LT</abbrev>, 1 ex. 1,666 m: 05.V.2015, <abbrev xmlns:xlink="http://www.w3.org/1999/xlink" xlink:title="light traps" id="ABBRID0E1OAK" xlink:type="simple">LT</abbrev>, 1 ex; 27.VII.2015, <abbrev xmlns:xlink="http://www.w3.org/1999/xlink" xlink:title="light traps" id="ABBRID0E5OAK" xlink:type="simple">LT</abbrev>, 1 ex; 17.X.2014, <abbrev xmlns:xlink="http://www.w3.org/1999/xlink" xlink:title="light traps" id="ABBRID0ECPAK" xlink:type="simple">LT</abbrev>, 1 ex.</p></tp:treatment-sec><tp:treatment-sec sec-type="distribution" id="SECID0EGPAK"><title>General distribution and zoogeography.</title><p>AE, DJ, DZ, IR, MR, NE, SA, TD, YE. AFR_SAR species.</p></tp:treatment-sec><tp:treatment-sec sec-type="Published records" id="SECID0ELPAK"><title>Published records.</title><p>Asir (<xref ref-type="bibr" rid="B3">Abdel-Dayem et al. 2018</xref>), Riyadh (Basilewsky 1979).</p></tp:treatment-sec><tp:treatment-sec sec-type="remarks" id="SECID0EVPAK"><title>Remarks.</title><p>A common species, which was collected during all seasons of the year with the peak reached during winter (March). The adults were collected from both major plant communities in the SANR and from a wide altitudinal range (471–1666 m). Mahmoud Abdel-Dayem identified this species.</p></tp:treatment-sec><ref-list><ref id="B3"><mixed-citation xmlns:xlink="http://www.w3.org/1999/xlink" xlink:type="simple"><person-group><name name-style="western"><surname>Abdel-Dayem</surname><given-names>MS</given-names></name><name name-style="western"><surname>Rasool</surname><given-names>I</given-names></name><name name-style="western"><surname>Elgharbawy</surname><given-names>AA</given-names></name><name name-style="western"><surname>Nagel</surname><given-names>P</given-names></name><name name-style="western"><surname>Aldhafer</surname><given-names>HM</given-names></name></person-group> (<year>2018</year>) <article-title>Faunistic inventory and zoogeographical analysis of the ground beetles (<tp:taxon-name><tp:taxon-name-part taxon-name-part-type="order">Coleoptera</tp:taxon-name-part></tp:taxon-name>, <tp:taxon-name><tp:taxon-name-part taxon-name-part-type="family">Carabidae</tp:taxon-name-part></tp:taxon-name>) of Garf Raydah Nature Reserve, Southwestern of Saudi Arabia, and description of a new species of <tp:taxon-name><tp:taxon-name-part taxon-name-part-type="subfamily">Paussinae</tp:taxon-name-part></tp:taxon-name>.</article-title><source>Zootaxa</source><volume>4514</volume>(<issue>3</issue>): <fpage>341</fpage>–<lpage>371</lpage>. <ext-link xlink:type="simple" ext-link-type="doi" xlink:href="10.11646/zootaxa.4514.3.3">https://doi.org/10.11646/zootaxa.4514.3.3</ext-link></mixed-citation></ref></ref-list></tp:taxon-treatment>
